# Supplementary material for: Identification of hepatic protein-protein interaction targets for betaine homocysteine S-methyltransferase
Source: PLoS One. 2018 Jun 20;13(6):e0199472. doi: 10.1371/journal.pone.0199472 (PMC6010280; doi:10.1371/journal.pone.0199472)
Supplement: S1 Table — (XLSX) [file pone.0199472.s001.xlsx]

## Sheet: Table Expt 1
			Nº peptides
	Uniprot code	Protein	INTEIN-CONTROL	INTEIN-BHMT
	P46462	uniprot|P46462|TERA_RAT Transitional endoplasmic reticulum ATPase (TER ATPase)	14	26
	Q4AEF8	uniprot|Q4AEF8|Q4AEF8_RAT Coatomer protein complex, subunit gamma.	12	13
	P23514	uniprot|P23514|COPB_RAT Coatomer beta subunit (Beta-coat protein) (Beta-COP).	9	14
	O35142	uniprot|O35142|COPB2_RAT Coatomer beta' subunit (Beta'-coat protein) (Beta'-COP	7	8
	Q66X93	uniprot|Q66X93|SND1_RAT Staphylococcal nuclease domain-containing protein 1 (p1	12	1
	P41542	uniprot|P41542|VDP_RAT General vesicular transport factor p115 (Transcytosis as	12
	P47245	uniprot|P47245|NRDC_RAT Nardilysin precursor (EC 3.4.24.61) (N-arginine dibasic	11
	P52296	uniprot|P52296|IMB1_RAT Importin beta-1 subunit (Karyopherin beta-1 subunit) (N	5	4
	Q66HD0	uniprot|Q66HD0|Q66HD0_RAT Tumor rejection antigen gp96 (Predicted).	7
	P27653	uniprot|P27653|C1TC_RAT C-1-tetrahydrofolate synthase, cytoplasmic (C1-THF synt	5
	Q6IMF3	uniprot|Q6IMF3|Q6IMF3_RAT Type II keratin Kb1.	2	2
	Q5BJV4	uniprot|Q5BJV4|Q5BJV4_RAT Copa_predicted protein (Fragment).	3
	Q6P6Q2	uniprot|Q6P6Q2|K2C5_RAT Keratin, type II cytoskeletal 5 (Cytokeratin-5) (CK-5)	1	2
	Q9Z1A6	uniprot|Q9Z1A6|VIGLN_RAT Vigilin (High density lipoprotein-binding protein) (HD	3
	P00762	uniprot|P00762|TRY1_RAT Anionic trypsin I precursor (EC 3.4.21.4) (Pretrypsinog	1	1
	P18292	uniprot|P18292|THRB_RAT Prothrombin precursor (EC 3.4.21.5) (Coagulation factor	2
	P52303	uniprot|P52303|AP1B1_RAT Adapter-related protein complex 1 beta 1 subunit (Beta	2
	Q6IFV1	uniprot|Q6IFV1|K1C14_RAT Keratin, type I cytoskeletal 14 (Cytokeratin-14) (CK-1		2
	Q99PS7	uniprot|Q99PS7|Q99PS7_RAT Histidine-rich glycoprotein 2.	2
	P16638	uniprot|P16638|ACLY_RAT ATP-citrate synthase (EC 2.3.3.8) (ATP-citrate (pro-S-	1
	P60711	uniprot|P60711|ACTB_RAT Actin, cytoplasmic 1 (Beta-actin).		1
	P62944	uniprot|P62944|AP2B1_RAT Adapter-related protein complex 2 beta 1 subunit (Beta	1
	Q4FZT9	uniprot|Q4FZT9|Q4FZT9_RAT Proteasome (Prosome, macropain) 26S subunit, non-ATP		1
	Q4G061	uniprot|Q4G061|Q4G061_RAT Eukaryotic translation initiation factor 3, subunit 9	1
	Q4JM44	uniprot|Q4JM44|Q4JM44_RAT Spermatin (Fragment).	1
	Q5XIP4	uniprot|Q5XIP4|Q5XIP4_RAT Hypothetical LOC293287.	1
	Q62940	uniprot|Q62940|NEDD4_RAT E3 ubiquitin-protein ligase NEDD4 (EC 6.3.2.-).	1
	Q64623	uniprot|Q64623|DUS1_RAT Dual specificity protein phosphatase 1 (EC 3.1.3.48) (		1
	Q6IFU7	uniprot|Q6IFU7|Q6IFU7_RAT Type I keratin KA22.		1
	Q6IFU8	uniprot|Q6IFU8|Q6IFU8_RAT Type I keratin KA17.		1
	Q91XW0	uniprot|Q91XW0|Q91XW0_RAT Heat shock protein 86 (Heat shock protein 1, alpha).	1
	Q9JLS3	uniprot|Q9JLS3|TAOK2_RAT Serine/threonine-protein kinase TAO2 (EC 2.7.1.37) (T		1

## Sheet: Table Expt 2
			Nº peptides
			INTEIN-CONTROL					INTEIN-BHMT
	Uniprot code	Protein	replicate 1	replicate 2	replicate 3	replicate 4	replicate 5	replicate 1	replicate 2	replicate 3	replicate 4	replicate 5
	Q66X93	uniprot|Q66X93|SND1_RAT Staphylococcal nuclease domain-containing protein 1 (p1	3					12
	P46462	uniprot|P46462|TERA_RAT Transitional endoplasmic reticulum ATPase (TER ATPase)	3					8			2
	P52296	uniprot|P52296|IMB1_RAT Importin beta-1 subunit (Karyopherin beta-1 subunit) (N	3					6	2
	P62909	uniprot|P62909|RS3_RAT 40S ribosomal protein S3.			6	1				3
	Q6IFW6	uniprot|Q6IFW6|Q6IFW6_RAT Type I keratin KA10.		1			3	1	3			1
	P04785	uniprot|P04785|PDIA1_RAT Protein disulfide-isomerase precursor (EC 5.3.4.1) (PD							8
	P29314	uniprot|P29314|RS9_RAT 40S ribosomal protein S9.			4	1				3
	O35142	uniprot|O35142|COPB2_RAT Coatomer beta' subunit (Beta'-coat protein) (Beta'-COP						7
	P02091	uniprot|P02091|HBB1_RAT Hemoglobin beta-1 subunit (Hemoglobin beta-1 chain) (Be					3					4
	P62250	uniprot|P62250|RS16_RAT 40S ribosomal protein S16.				2	1				3	1
	Q6IMF3	uniprot|Q6IMF3|Q6IMF3_RAT Type II keratin Kb1.	2		1		1		1	1		1
	Q9Z1A6	uniprot|Q9Z1A6|VIGLN_RAT Vigilin (High density lipoprotein-binding protein) (HD	6					1
	P01946	uniprot|P01946|HBA_RAT Hemoglobin alpha-1/2 subunit (Hemoglobin alpha-1/2 chain					3					3
	P24368	uniprot|P24368|PPIB_RAT Peptidyl-prolyl cis-trans isomerase B precursor (EC 5.2				3					3
	P62703	uniprot|P62703|RS4X_RAT 40S ribosomal protein S4, X isoform.			2					4
	P63159	uniprot|P63159|HMG1_RAT High mobility group protein 1 (HMG-1) (High mobility gr								6
	Q5XIM7	uniprot|Q5XIM7|Q5XIM7_RAT Lysyl-tRNA synthetase.	1					5
	P41542	uniprot|P41542|VDP_RAT General vesicular transport factor p115 (Transcytosis as	5
	P62853	uniprot|P62853|RS25_RAT 40S ribosomal protein S25.				3					2
	Q4KM49	uniprot|Q4KM49|Q4KM49_RAT Tyrosyl-tRNA synthetase.		4					1
	Q9EPH8	uniprot|Q9EPH8|PABP1_RAT Polyadenylate-binding protein 1 (Poly(A)-binding prote		1					4
	P05426	uniprot|P05426|RL7_RAT 60S ribosomal protein L7.			1					3
	P07896	uniprot|P07896|ECHP_RAT Peroxisomal bifunctional enzyme (PBE) (PBFE) [Includes:	2					2
	P17074	uniprot|P17074|RS19_RAT 40S ribosomal protein S19.				2					1	1
	P48004	uniprot|P48004|PSA7_RAT Proteasome subunit alpha type 7 (EC 3.4.25.1) (Proteaso								4
	P60868	uniprot|P60868|RS20_RAT 40S ribosomal protein S20.				2					1	1
	P62246	uniprot|P62246|RS15A_RAT 40S ribosomal protein S15a.				2					2
	Q66H61	uniprot|Q66H61|Q66H61_RAT Glutaminyl-tRNA synthetase.						4
	P00762	uniprot|P00762|TRY1_RAT Anionic trypsin I precursor (EC 3.4.21.4) (Pretrypsinog	1		1			1
	P13383	uniprot|P13383|NUCL_RAT Nucleolin (Protein C23).		1					1	1
	P28064	uniprot|P28064|PSB8_RAT Proteasome subunit beta type 8 precursor (EC 3.4.25.1)								3
	P62161	uniprot|P62161|CALM_RAT Calmodulin (CaM).				1					1	1
	P62243	uniprot|P62243|RS8_RAT 40S ribosomal protein S8.			1					2
	P62282	uniprot|P62282|RS11_RAT 40S ribosomal protein S11.				2					1
	Q4G079	uniprot|Q4G079|Q4G079_RAT Small inducible cytokine subfamily E, member 1.								1		2
	Q5M943	uniprot|Q5M943|Q5M943_RAT THUMP domain containing 1 (Predicted).		1	1	1
	Q66H80	uniprot|Q66H80|COPD_RAT Coatomer delta subunit (Delta-coat protein) (Delta-COP)			1					2
	Q8VID1	uniprot|Q8VID1|DHRS4_RAT Dehydrogenase/reductase SDR family member 4 (EC 1.1.1.			1					2
	P02401	uniprot|P02401|RLA2_RAT 60S acidic ribosomal protein P2.				1					1
	P04644	uniprot|P04644|RS17_RAT 40S ribosomal protein S17.				1	1
	P04646	uniprot|P04646|RL35A_RAT 60S ribosomal protein L35a.					1				1
	P11497	uniprot|P11497|COA1_RAT Acetyl-CoA carboxylase 1 (EC 6.4.1.2) (ACC-alpha) [Incl	1					1
	P13471	uniprot|P13471|RS14_RAT 40S ribosomal protein S14.				2
	P14659	uniprot|P14659|HSP72_RAT Heat shock-related 70 kDa protein 2 (Heat shock protei						2
	P18292	uniprot|P18292|THRB_RAT Prothrombin precursor (EC 3.4.21.5) (Coagulation factor	2
	P18420	uniprot|P18420|PSA1_RAT Proteasome subunit alpha type 1 (EC 3.4.25.1) (Proteaso								2
	P18421	uniprot|P18421|PSB1_RAT Proteasome subunit beta type 1 (EC 3.4.25.1) (Proteasom								2
	P19945	uniprot|P19945|RLA0_RAT 60S acidic ribosomal protein P0 (L10E).								2
	P21670	uniprot|P21670|PSA4_RAT Proteasome subunit alpha type 4 (EC 3.4.25.1) (Proteaso								2
	P23562	uniprot|P23562|B3AT_RAT Band 3 anion transport protein (Anion exchange protein						2
	P23680	uniprot|P23680|SAMP_RAT Serum amyloid P-component precursor (SAP).				1					1
	P24050	uniprot|P24050|RS5_RAT 40S ribosomal protein S5.					1			1
	P35444	uniprot|P35444|COMP_RAT Cartilage oligomeric matrix protein precursor (COMP).		1				1
	P47198	uniprot|P47198|RL22_RAT 60S ribosomal protein L22.				1					1
	P49911	uniprot|P49911|AN32A_RAT Acidic leucine-rich nuclear phosphoprotein 32 family m				2
	P60711	uniprot|P60711|ACTB_RAT Actin, cytoplasmic 1 (Beta-actin).							2
	P60901	uniprot|P60901|PSA6_RAT Proteasome subunit alpha type 6 (EC 3.4.25.1) (Proteaso								2
	P61354	uniprot|P61354|RL27_RAT 60S ribosomal protein L27.				2
	P62260	uniprot|P62260|1433E_RAT 14-3-3 protein epsilon (14-3-3E) (Mitochondrial import								2
	P62738	uniprot|P62738|ACTA_RAT Actin, aortic smooth muscle (Alpha-actin-2).		1					1
	P62755	uniprot|P62755|RS6_RAT 40S ribosomal protein S6.					1				1
	P62850	uniprot|P62850|RS24_RAT 40S ribosomal protein S24.				1					1
	P62914	uniprot|P62914|RL11_RAT 60S ribosomal protein L11.				1						1
	Q3MIB2	uniprot|Q3MIB2|Q3MIB2_RAT Eif3s8_predicted protein (Fragment).						2
	Q4G061	uniprot|Q4G061|Q4G061_RAT Eukaryotic translation initiation factor 3, subunit 9						2
	Q5BJV4	uniprot|Q5BJV4|Q5BJV4_RAT Copa_predicted protein (Fragment).						1	1
	Q63282	uniprot|Q63282|Q63282_RAT Keratin K6 (Fragment).			1					1
	Q63945	uniprot|Q63945|SET_RAT SET protein (Phosphatase 2A inhibitor I2PP2A) (I-2PP2A)			1					1
	Q64591	uniprot|Q64591|DECR_RAT 2,4-dienoyl-CoA reductase, mitochondrial precursor (EC			1					1
	Q6IG00	uniprot|Q6IG00|K2C4_RAT Keratin, type II cytoskeletal 4 (Cytokeratin-4) (CK-4)					1		1
	Q6P6Q2	uniprot|Q6P6Q2|K2C5_RAT Keratin, type II cytoskeletal 5 (Cytokeratin-5) (CK-5)	1						1
	Q6PDU1	uniprot|Q6PDU1|SFRS2_RAT Splicing factor, arginine/serine-rich 2 (Splicing fact					1					1
	Q6PDV8	uniprot|Q6PDV8|Q6PDV8_RAT Ribosomal protein L22.				1					1
	Q6XDA1	uniprot|Q6XDA1|Q6XDA1_RAT Erythroid spectrin alpha.	1					1
	Q7TP47	uniprot|Q7TP47|HNRPQ_RAT Heterogeneous nuclear ribonucleoprotein Q (hnRNP Q) (		1				1
	Q99PS7	uniprot|Q99PS7|Q99PS7_RAT Histidine-rich glycoprotein 2.		1					1
	Q9ESW0	uniprot|Q9ESW0|Q9ESW0_RAT Damage-specific DNA binding protein 1.	1					1
	O09015	uniprot|O09015|MXI1_RAT MAX interacting protein 1 (MXI1 protein).									1
	O35796	uniprot|O35796|MA32_RAT Complement component 1, Q subcomponent binding protein,								1
	O88311	uniprot|O88311|O88311_RAT AlF-C1.								1
	P02770	uniprot|P02770|ALBU_RAT Serum albumin precursor.						1
	P04550	uniprot|P04550|PTMS_RAT Parathymosin (Zinc-binding 11.5 kDa protein).					1
	P12749	uniprot|P12749|RL26_RAT 60S ribosomal protein L26.				1
	P13444	uniprot|P13444|METL_RAT S-adenosylmethionine synthetase alpha and beta forms (E									1
	P16638	uniprot|P16638|ACLY_RAT ATP-citrate synthase (EC 2.3.3.8) (ATP-citrate (pro-S-)						1
	P17132	uniprot|P17132|HNRPC_RAT Heterogeneous nuclear ribonucleoprotein C (hnRNP C) (h							1
	P17220	uniprot|P17220|PSA2_RAT Proteasome subunit alpha type 2 (EC 3.4.25.1) (Proteas								1
	P18422	uniprot|P18422|PSA3_RAT Proteasome subunit alpha type 3 (EC 3.4.25.1) (Proteaso								1
	P19139	uniprot|P19139|CSK21_RAT Casein kinase II, alpha chain (EC 2.7.1.37) (CK II).		1
	P21531	uniprot|P21531|RL3_RAT 60S ribosomal protein L3 (L4).										1
	P23358	uniprot|P23358|RL12_RAT 60S ribosomal protein L12.				1
	P23514	uniprot|P23514|COPB_RAT Coatomer beta subunit (Beta-coat protein) (Beta-COP).							1
	P25977	uniprot|P25977|UBF1_RAT Nucleolar transcription factor 1 (Upstream binding fac								1
	P27952	uniprot|P27952|RS2_RAT 40S ribosomal protein S2.								1
	P28073	uniprot|P28073|PSB6_RAT Proteasome subunit beta type 6 precursor (EC 3.4.25.1)								1
	P34058	uniprot|P34058|HS90B_RAT Heat shock protein HSP 90-beta (HSP 84).	1
	P34067	uniprot|P34067|PSB4_RAT Proteasome subunit beta type 4 precursor (EC 3.4.25.1)								1
	P43145	uniprot|P43145|ADML_RAT ADM precursor [Contains: Adrenomedullin (AM); Proadren								1
	P49242	uniprot|P49242|RS3A_RAT 40S ribosomal protein S3a (V-fos transformation effecto			1
	P52925	uniprot|P52925|HMG2_RAT High mobility group protein 2 (HMG-2).								1
	P62271	uniprot|P62271|RS18_RAT 40S ribosomal protein S18.					1
	P62278	uniprot|P62278|RS13_RAT 40S ribosomal protein S13.				1
	P62425	uniprot|P62425|RL7A_RAT 60S ribosomal protein L7a.								1
	P62630	uniprot|P62630|EF1A1_RAT Elongation factor 1-alpha 1 (EF-1-alpha-1) (Elongation			1
	P62961	uniprot|P62961|YBOX1_RAT Nuclease sensitive element binding protein 1 (Y-box bi								1
	P63018	uniprot|P63018|HSP7C_RAT Heat shock cognate 71 kDa protein (Heat shock 70 kDa						1
	P63326	uniprot|P63326|RS10_RAT 40S ribosomal protein S10.				1
	P68101	uniprot|P68101|IF2A_RAT Eukaryotic translation initiation factor 2 subunit 1 (E							1
	P68370	uniprot|P68370|TBA1_RAT Tubulin alpha-1 chain (Alpha-tubulin 1).			1
	Q07205	uniprot|Q07205|IF5_RAT Eukaryotic translation initiation factor 5 (eIF-5).								1
	Q09167	uniprot|Q09167|SFRS5_RAT Splicing factor, arginine/serine-rich 5 (Pre-mRNA spli		1
	Q32PZ7	uniprot|Q32PZ7|Q32PZ7_RAT Hypothetical protein (Fragment).		1
	Q497A5	uniprot|Q497A5|Q497A5_RAT Sos1_predicted protein (Fragment).								1
	Q498D2	uniprot|Q498D2|Q498D2_RAT Eukaryotic translation initiation factor 3, subunit 6							1
	Q499R8	uniprot|Q499R8|Q499R8_RAT Hnrph1 protein.								1
	Q4AEF8	uniprot|Q4AEF8|Q4AEF8_RAT Coatomer protein complex, subunit gamma.						1
	Q569B7	uniprot|Q569B7|Q569B7_RAT Hypothetical protein Rwdd4a.					1
	Q56R17	uniprot|Q56R17|Q56R17_RAT Karyopherin alpha 4.								1
	Q5BJB3	uniprot|Q5BJB3|Q5BJB3_RAT Coiled-coil-helix-coiled-coil-helix domain containin										1
	Q5KT04	uniprot|Q5KT04|Q5KT04_RAT Spetex-2F.										1
	Q5PQL9	uniprot|Q5PQL9|Q5PQL9_RAT Hypothetical LOC367808.				1
	Q5XI34	uniprot|Q5XI34|Q5XI34_RAT Alpha isoform of regulatory subunit A, protein phosph							1
	Q5XIE0	uniprot|Q5XIE0|Q5XIE0_RAT Acidic (Leucine-rich) nuclear phosphoprotein 32 famil				1
	Q62764	uniprot|Q62764|DBPA_RAT DNA-binding protein A (Cold shock domain protein A) (M			1
	Q62986	uniprot|Q62986|ESR2_RAT Estrogen receptor beta (ER-beta).		1
	Q63396	uniprot|Q63396|TCP4_RAT Activated RNA polymerase II transcriptional coactivator										1
	Q641X8	uniprot|Q641X8|Q641X8_RAT Eukaryotic translation initiation factor 3, subunit 6							1
	Q672K1	uniprot|Q672K1|Q672K1_RAT NADPH oxidase 3.								1
	Q6AY09	uniprot|Q6AY09|Q6AY09_RAT Heterogeneous nuclear ribonucleoprotein H2.										1
	Q6AYD3	uniprot|Q6AYD3|Q6AYD3_RAT Proliferation-associated 2G4, 38kDa.							1
	Q6AYI1	uniprot|Q6AYI1|Q6AYI1_RAT Ddx5.							1
	Q6AYK8	uniprot|Q6AYK8|Q6AYK8_RAT Eukaryotic translation initiation factor 3 subunit 7							1
	Q6IFU7	uniprot|Q6IFU7|Q6IFU7_RAT Type I keratin KA22.							1
	Q6IFV1	uniprot|Q6IFV1|K1C14_RAT Keratin, type I cytoskeletal 14 (Cytokeratin-14) (CK-1							1
	Q6IFV4	uniprot|Q6IFV4|K1C13_RAT Keratin, type I cytoskeletal 13 (Cytokeratin-13) (CK-1							1
	Q6IG01	uniprot|Q6IG01|K2C1B_RAT Keratin, type II cytoskeletal 1b (Type II keratin Kb39						1
	Q6P4Z9	uniprot|Q6P4Z9|CSN8_RAT COP9 signalosome complex subunit 8 (Signalosome subuni								1
	Q6TXE9	uniprot|Q6TXE9|Q6TXE9_RAT LRRGT00050.						1
	Q8VDA7	uniprot|Q8VDA7|Q8VDA7_RAT Putative integral membrane transport protein.									1
	Q9EPV3	uniprot|Q9EPV3|Q9EPV3_RAT Endothelial monocyte-activating polypeptide II (Fragm								1
	Q9ESB2	uniprot|Q9ESB2|Q9ESB2_RAT Histidine-rich glycoprotein.							1
	Q9EST6	uniprot|Q9EST6|Q9EST6_RAT Proliferation related acidic leucine rich protein PA				1
	Q9QXL9	uniprot|Q9QXL9|Q9QXL9_RAT Dynamin IIIbb isoform.								1

## Sheet: Table Expt 5
			Nº peptides
	Uniprot code	Protein	INTEIN-CONTROL	INTEIN-BHMT
	P17255	P17255|VATA_YEAST Vacuolar ATP synthase catalytic	21	10
	P07756	P07756|CPSM_RAT Carbamoyl-phosphate synthase [ammo	20
	P63018	P63018|HSP7C_RAT Heat shock cognate 71 kDa protein	7	3
	P02770	P02770|ALBU_RAT Serum albumin precursor - Rattus n	8
	O09171	O09171|BHMT1_RAT Betaine--homocysteine S-methyltra	1	5
	P02091	P02091|HBB1_RAT Hemoglobin subunit beta-1 - Rattus	6
	P63039	P63039|CH60_RAT 60 kDa heat shock protein, mitocho	5
	P00761	P00761|TRYP_PIG Trypsin - Sus scrofa (Pig).	2	2
	P14046	P14046|A1I3_RAT Alpha-1-inhibitor 3 precursor - Ra	4
	P01946	P01946|HBA_RAT Hemoglobin subunit alpha-1/2 - Ratt	3
	P28037	P28037|FTHFD_RAT 10-formyltetrahydrofolate dehydro	3
	Q63041	Q63041|A1M_RAT Alpha-1-macroglobulin precursor - R	3
	Q6IFW6	Q6IFW6|K1C10_RAT Keratin, type I cytoskeletal 10 -	2	1
	P04639	P04639|APOA1_RAT Apolipoprotein A-I precursor - Ra	2
	P14659	P14659|HSP72_RAT Heat shock-related 70 kDa protein	2
	P18422	P18422|PSA3_RAT Proteasome subunit alpha type-3 -	1	1
	P20059	P20059|HEMO_RAT Hemopexin precursor - Rattus norve	2
	P23562	P23562|B3AT_RAT Band 3 anion transport protein - R	2
	P55063	P55063|HS71L_RAT Heat shock 70 kDa protein 1L - Ra	1	1
	P97576	P97576|GRPE1_RAT GrpE protein homolog 1, mitochond	2
	Q4FZU2	Q4FZU2|K2C6A_RAT Keratin, type II cytoskeletal 6A	1	1
	Q6IMF3	Q6IMF3|K2C1_RAT Keratin, type II cytoskeletal 1 -	1	1
	O88382	O88382|MAGI2_RAT Membrane-associated guanylate kin	1
	P02692	P02692|FABPL_RAT Fatty acid-binding protein, liver	1
	P02761	P02761|MUP_RAT Major urinary protein precursor - R	1
	P06761	P06761|GRP78_RAT 78 kDa glucose-regulated protein	1
	P10760	P10760|SAHH_RAT Adenosylhomocysteinase - Rattus no	1
	P11517	P11517|HBB2_RAT Hemoglobin subunit beta-2 - Rattus	1
	P17475	P17475|A1AT_RAT Alpha-1-antiproteinase precursor -	1
	P18292	P18292|THRB_RAT Prothrombin precursor - Rattus nor	1
	P21670	P21670|PSA4_RAT Proteasome subunit alpha type-4 -	1
	P23358	P23358|RL12_RAT 60S ribosomal protein L12 - Rattus	1
	P23514	P23514|COPB_RAT Coatomer subunit beta - Rattus nor	1
	P35213	P35213|1433B_RAT 14-3-3 protein beta/alpha - Rattu	1
	P35704	P35704|PRDX2_RAT Peroxiredoxin-2 - Rattus norvegic	1
	P36970	P36970|GPX41_RAT Phospholipid hydroperoxide glutat	1
	P46462	P46462|TERA_RAT Transitional endoplasmic reticulum	1
	P47967	P47967|LEG5_RAT Galectin-5 - Rattus norvegicus (Ra	1
	P48004	P48004|PSA7_RAT Proteasome subunit alpha type-7 -	1
	P52296	P52296|IMB1_RAT Importin subunit beta-1 - Rattus n	1
	P60711	P60711|ACTB_RAT Actin, cytoplasmic 1 - Rattus norv	1
	P62738	P62738|ACTA_RAT Actin, aortic smooth muscle - Ratt	1
	P62870	P62870|ELOB_RAT Transcription elongation factor B	1
	P82995	P82995|HS90A_RAT Heat shock protein HSP 90-alpha -	1
	Q05982	Q05982|NDKA_RAT Nucleoside diphosphate kinase A -	1
	Q07969	Q07969|CD36_RAT Platelet glycoprotein 4 - Rattus n	1
	Q2TL32	Q2TL32|UBR4_RAT E3 ubiquitin-protein ligase UBR4 -	1
	Q5BJT0	Q5BJT0|ARGL1_RAT Arginine and glutamate-rich prote		1
	Q5XIC3	Q5XIC3|CD37L_RAT Hsp90 co-chaperone Cdc37-like 1 -		1
	Q63716	Q63716|PRDX1_RAT Peroxiredoxin-1 - Rattus norvegic	1
	Q6IFV3	Q6IFV3|K1C15_RAT Keratin, type I cytoskeletal 15 -	1
	Q6IG01	Q6IG01|K2C1B_RAT Keratin, type II cytoskeletal 1b	1
	Q9JJ79	Q9JJ79|DYHC2_RAT Cytoplasmic dynein 2 heavy chain	1
	Q9Z2J4	Q9Z2J4|NEXN_RAT Nexilin - Rattus norvegicus (Rat)	1

## Sheet: Table Expt 7
			Nº peptides
	Uniprot code	Protein	2-ME	2-ME + INTEIN-BHTM	INTEIN-BHTM	INTEIN-CONTROL	CHITIN
	P04264	sp|P04264|K2C1_HUMAN Keratin, type II	39	10	53		51
	P35527	sp|P35527|K1C9_HUMAN Keratin, type I c	20	5	41	14	36
	O09171	sp|O09171|BHMT1_RAT Betaine--homocyste	44	55	6		4
	P35908	sp|P35908|K22E_HUMAN Keratin, type II	21	5	26	14	33
	P13645	sp|P13645|K1C10_HUMAN Keratin, type I	25	4	31		34
	B2GV97	tr|B2GV97|B2GV97_RAT LOC679383 protein	1		25	47	13
	Q4KM49	sp|Q4KM49|SYYC_RAT Tyrosyl-tRNA synthe			34	18	2
	P02770	sp|P02770|ALBU_RAT Serum albumin OS=Ra	20		2		25
	Q5PQK5	tr|Q5PQK5|Q5PQK5_RAT Radixin OS=Rattus			17	22	8
	Q5WQV5	tr|Q5WQV5|Q5WQV5_RAT Radixin OS=Rattus			16	21	7
	P02538	sp|P02538|K2C6A_HUMAN Keratin, type II	10	1	13		18
	P17764	sp|P17764|THIL_RAT Acetyl-CoA acetyltr			21	3	18
	P07896	sp|P07896|ECHP_RAT Peroxisomal bifunct			31		10
	P48668	sp|P48668|K2C6C_HUMAN Keratin, type II	10	1	8	5	15
	P02533	sp|P02533|K1C14_HUMAN Keratin, type I	7	1	13		14
	P04259	sp|P04259|K2C6B_HUMAN Keratin, type II	9	2	9		14
	Q7TP47	sp|Q7TP47|HNRPQ_RAT Heterogeneous nucl	1		14	13	6
	A8K2I0	tr|A8K2I0|A8K2I0_HUMAN cDNA FLJ78504,	8		7	4	15
	P08779	sp|P08779|K1C16_HUMAN Keratin, type I	8	1	14		10
	Q5M943	tr|Q5M943|Q5M943_RAT THUMP domain cont			11	18	4
	P10860	sp|P10860|DHE3_RAT Glutamate dehydroge					32
	P13647	sp|P13647|K2C5_HUMAN Keratin, type II	7	1	10		14
	P62630	sp|P62630|EF1A1_RAT Elongation factor			6	20	6
	B2R853	tr|B2R853|B2R853_HUMAN cDNA, FLJ93744,	7		6	4	14
	P63018	sp|P63018|HSP7C_RAT Heat shock cognate	21		5	4
	Q6IMF3	sp|Q6IMF3|K2C1_RAT Keratin, type II cy	7	1	9	5	7
	Q5U328	tr|Q5U328|Q5U328_RAT Nucleolin OS=Ratt	1		15	12	1
	P48721	sp|P48721|GRP75_RAT Stress-70 protein,	23		2	1
	Q6IFW6	sp|Q6IFW6|K1C10_RAT Keratin, type I cy	3	1	8	4	10
	P00761	sp|P00761|TRYP_PIG Trypsin OS=Sus scro	6	6	6		6
	Q64591	sp|Q64591|DECR_RAT 2,4-dienoyl-CoA red			10	13
	C1KE06	tr|C1KE06|C1KE06_RAT Nucleolin-like pr			13	10
	P49911	sp|P49911|AN32A_RAT Acidic leucine-ric			4	17	1
	A8K488	tr|A8K488|A8K488_HUMAN cDNA FLJ75925,	3		7	3	8
	P19012	sp|P19012|K1C15_HUMAN Keratin, type I	5	1	6	3	5
	P49242	sp|P49242|RS3A_RAT 40S ribosomal prote			7	13
	Q8VID1	sp|Q8VID1|DHRS4_RAT Dehydrogenase/redu			10	10
	P38656	sp|P38656|LA_RAT Lupus La protein homo			6	13
	P13383	sp|P13383|NUCL_RAT Nucleolin OS=Rattus	1		16		1
	P19139	sp|P19139|CSK21_RAT Casein kinase II s			10	8
	P31977	sp|P31977|EZRI_RAT Ezrin OS=Rattus nor	1		7	6	4
	P97576	sp|P97576|GRPE1_RAT GrpE protein homol	15			3
	Q04695	sp|Q04695|K1C17_HUMAN Keratin, type I	4		6	2	6
	B4DRR0	tr|B4DRR0|B4DRR0_HUMAN cDNA FLJ53910,	2		3	1	12
	O88311	tr|O88311|O88311_RAT AlF-C1 OS=Rattus			9	8	1
	Q9QX80	tr|Q9QX80|Q9QX80_RAT CArG-binding fact			9	8	1
	Q9QX81	tr|Q9QX81|Q9QX81_RAT Type A/B hnRNP p4			9	8	1
	Q63448	sp|Q63448|ACOX3_RAT Peroxisomal acyl-c				15	2
	P97595	tr|P97595|P97595_RAT Mast cell proteas	4	2	4	3	4
	Q5PPH9	tr|Q5PPH9|Q5PPH9_RAT Acidic (Leucine-r			3	13	1
	Q66H32	tr|Q66H32|Q66H32_RAT RAN GTPase activa				13	4
	Q9EPH8	sp|Q9EPH8|PABP1_RAT Polyadenylate-bind			4	12
	Q66HM7	tr|Q66HM7|Q66HM7_RAT Sjogren syndrome			5	11
	Q9QZX1	tr|Q9QZX1|Q9QZX1_RAT Nucleolin-related			9	7
	P62909	sp|P62909|RS3_RAT 40S ribosomal protei			4	11
	P62961	sp|P62961|YBOX1_RAT Nuclease-sensitive	1		5	6	3
	P63159	sp|P63159|HMGB1_RAT High mobility grou			15
	Q62764	sp|Q62764|DBPA_RAT DNA-binding protein			6	7	2
	Q6AYT0	sp|Q6AYT0|QOR_RAT Quinone oxidoreducta			8	6	1
	Q6P6Q2	sp|Q6P6Q2|K2C5_RAT Keratin, type II cy	1	1	4	1	8
	Q9JJ54	sp|Q9JJ54|HNRPD_RAT Heterogeneous nucl			6	7	2
	Q9JJ54-2	sp|Q9JJ54-2|HNRPD_RAT Isoform p42 of H			6	7	2
	Q9JJ54-3	sp|Q9JJ54-3|HNRPD_RAT Isoform p40 of H			6	7	2
	Q9JJ54-4	sp|Q9JJ54-4|HNRPD_RAT Isoform p37 of H			6	7	2
	Q3ZAV2	tr|Q3ZAV2|Q3ZAV2_RAT Ybx1 protein OS=R	1		5	6	3
	Q5I0H2	tr|Q5I0H2|Q5I0H2_RAT Eprs protein (Fra				14	1
	Q6IRD4	tr|Q6IRD4|Q6IRD4_RAT Dehydrogenase/red			7	8
	P12035	sp|P12035|K2C3_HUMAN Keratin, type II	3		5		6
	P13646	sp|P13646|K1C13_HUMAN Keratin, type I	5	1	4		4
	P17074	sp|P17074|RS19_RAT 40S ribosomal prote			7	7
	P62632	sp|P62632|EF1A2_RAT Elongation factor			3	7	4
	Q09167	sp|Q09167|SFRS5_RAT Splicing factor, a			5	8	1
	Q9WVK3	sp|Q9WVK3|PECR_RAT Peroxisomal trans-2			5	9
	Q566E4	tr|Q566E4|Q566E4_RAT Heterogeneous nuc			5	7	2
	Q6TXE9	tr|Q6TXE9|Q6TXE9_RAT LRRGT00050 OS=Rat				13	1
	Q9Z0U8	tr|Q9Z0U8|Q9Z0U8_RAT Nucleic acid bind			7	6	1
	P14141	sp|P14141|CAH3_RAT Carbonic anhydrase	5	1			7
	P24368	sp|P24368|PPIB_RAT Peptidyl-prolyl cis			5	8
	P29314	sp|P29314|RS9_RAT 40S ribosomal protei			6	7
	Q01546	sp|Q01546|K22O_HUMAN Keratin, type II	2		5	2	4
	Q4FZU2	sp|Q4FZU2|K2C6A_RAT Keratin, type II c	2	2	2	2	5
	B4DKV4	tr|B4DKV4|B4DKV4_HUMAN cDNA FLJ60647,	2		2	1	8
	B4DL32	tr|B4DL32|B4DL32_HUMAN cDNA FLJ59922,	1		3	1	8
	Q6P7P8	tr|Q6P7P8|Q6P7P8_RAT X-ray repair comp			1	10	2
	Q71DI1	tr|Q71DI1|Q71DI1_RAT Dermcidin OS=Ratt	2	2	4	2	3
	P47245	sp|P47245|NRDC_RAT Nardilysin OS=Rattu				12
	P62703	sp|P62703|RS4X_RAT 40S ribosomal prote			4	8
	Q6IG02	sp|Q6IG02|K22E_RAT Keratin, type II cy	3	1	3	2	3
	B4DRU6	tr|B4DRU6|B4DRU6_HUMAN cDNA FLJ54657,	1		1		10
	B4F758	tr|B4F758|B4F758_RAT High mobility gro			12
	O88611	tr|O88611|O88611_SPAEH High mobility g			12
	Q4QQV4	tr|Q4QQV4|Q4QQV4_RAT Histidyl-tRNA syn				11	1
	Q76MJ6	tr|Q76MJ6|Q76MJ6_RAT Brain Y-box bindi	1		4	5	2
	P62243	sp|P62243|RS8_RAT 40S ribosomal protei			4	7
	P86252	sp|P86252|PURA_RAT Transcriptional act			3	7	1
	P97562	sp|P97562|ACOX2_RAT Peroxisomal acyl-c				11
	Q62764-2	sp|Q62764-2|DBPA_RAT Isoform 2 of DNA-			4	5	2
	B4DRY0	tr|B4DRY0|B4DRY0_HUMAN cDNA FLJ54379,					11
	B4DWU6	tr|B4DWU6|B4DWU6_HUMAN cDNA FLJ51361,					11
	B4E1T1	tr|B4E1T1|B4E1T1_HUMAN cDNA FLJ54081,	1		3	1	6
	Q3KRC7	tr|Q3KRC7|Q3KRC7_RAT Cold shock domain			4	5	2
	O35763	sp|O35763|MOES_RAT Moesin OS=Rattus no			7		3
	O95678	sp|O95678|K2C75_HUMAN Keratin, type II	2	1	3		4
	P47245-2	sp|P47245-2|NRDC_RAT Isoform NRD2 of N				10
	P61354	sp|P61354|RL27_RAT 60S ribosomal prote			5	5
	Q5XKE5	sp|Q5XKE5|K2C79_HUMAN Keratin, type II	3		2	1	4
	Q6URK4	sp|Q6URK4|ROA3_RAT Heterogeneous nucle			4	6
	Q9EST6	sp|Q9EST6|AN32B_RAT Acidic leucine-ric			1	8	1
	A1A4E9	tr|A1A4E9|A1A4E9_HUMAN Keratin 13 OS=H	2	1	2	1	4
	B0K034	tr|B0K034|B0K034_RAT Putative uncharac				9	1
	B5DF80	tr|B5DF80|B5DF80_RAT Poly(A) binding p			3	7
	O88612	tr|O88612|O88612_SPAEH High mobility g			10
	Q4V8Q3	tr|Q4V8Q3|Q4V8Q3_RAT Ssb protein OS=Ra			4	6
	Q811S1	tr|Q811S1|Q811S1_RAT Heterogeneous nuc			3	6	1
	Q8VIB0	tr|Q8VIB0|Q8VIB0_RAT Xrcc5 (Fragment)			1	7	2
	Q9QWY6	tr|Q9QWY6|Q9QWY6_SPAEH High mobility g			10
	P04762	sp|P04762|CATA_RAT Catalase OS=Rattus	1				8
	P14659	sp|P14659|HSP72_RAT Heat shock-related	6		3
	P62890	sp|P62890|RL30_RAT 60S ribosomal prote			5	4
	Q5XIE0	sp|Q5XIE0|AN32E_RAT Acidic leucine-ric				9
	Q6IG00	sp|Q6IG00|K2C4_RAT Keratin, type II cy	3		3	1	2
	Q6URK4-2	sp|Q6URK4-2|ROA3_RAT Isoform b of Hete			3	6
	Q7Z3Y8	sp|Q7Z3Y8|K1C27_HUMAN Keratin, type I	2		3	2	2
	Q7Z3Z0	sp|Q7Z3Z0|K1C25_HUMAN Keratin, type I	2		3	2	2
	B2RYR8	tr|B2RYR8|B2RYR8_RAT Ribosomal protein			3	6
	P97611	tr|P97611|P97611_RAT Granzyme J OS=Rat	2	2	2	1	2
	P13437	sp|P13437|THIM_RAT 3-ketoacyl-CoA thio					8
	P38983	sp|P38983|RSSA_RAT 40S ribosomal prote			5	3
	P62853	sp|P62853|RS25_RAT 40S ribosomal prote			2	6
	Q09167-2	sp|Q09167-2|SFRS5_RAT Isoform HRR-LF o			3	4	1
	Q68FT5	sp|Q68FT5|BHMT2_RAT Betaine--homocyste	2	3	1	1	1
	Q7Z3Y7	sp|Q7Z3Y7|K1C28_HUMAN Keratin, type I	1		2	1	4
	A2IA98	tr|A2IA98|A2IA98_9NEOP 40S ribosomal p		1	2	4	1
	B2GUY3	tr|B2GUY3|B2GUY3_RAT Pabpc4 protein OS	1		3	4
	Q6AYD3	tr|Q6AYD3|Q6AYD3_RAT Proliferation-ass			6	2
	Q7TMC7	tr|Q7TMC7|Q7TMC7_RAT Ab2-417 OS=Rattus	3			1	4
	Q7TP24	tr|Q7TP24|Q7TP24_RAT Ba1-667 OS=Rattus	3			1	4
	Q9QX40	tr|Q9QX40|Q9QX40_SPAEH High mobility g			8
	P02761	sp|P02761|MUP_RAT Major urinary protei	5				2
	P04905	sp|P04905|GSTM1_RAT Glutathione S-tran	1				6
	P08727	sp|P08727|K1C19_HUMAN Keratin, type I	2		2		3
	P12346	sp|P12346|TRFE_RAT Serotransferrin OS=	3				4
	P13646-2	sp|P13646-2|K1C13_HUMAN Isoform 2 of K	2	1	2		2
	P17132	sp|P17132|HNRPC_RAT Heterogeneous nucl			3	3	1
	Q2M2I5	sp|Q2M2I5|K1C24_HUMAN Keratin, type I	1		3		3
	Q5XHY5	sp|Q5XHY5|SYTC_RAT Threonyl-tRNA synth			2	3	2
	Q64428	sp|Q64428|ECHA_RAT Trifunctional enzym			3	4
	Q6PDU1	sp|Q6PDU1|SFRS2_RAT Splicing factor, a			2	4	1
	B6DYQ1	tr|B6DYQ1|B6DYQ1_RAT Glutathione S-tra	1			1	5
	Q63280	tr|Q63280|Q63280_RAT Keratin K5 (Fragm	1	1	1	1	3
	Q6TXJ6	tr|Q6TXJ6|Q6TXJ6_RAT LRRGT00003 OS=Rat			4	3
	P08010	sp|P08010|GSTM2_RAT Glutathione S-tran	1				5
	P35900	sp|P35900|K1C20_HUMAN Keratin, type I	1		2	1	2
	P55063	sp|P55063|HS71L_RAT Heat shock 70 kDa	3		2	1
	P62246	sp|P62246|RS15A_RAT 40S ribosomal prot			5	1
	P62850	sp|P62850|RS24_RAT 40S ribosomal prote			3	3
	P62850-2	sp|P62850-2|RS24_RAT Isoform 2 of 40S			3	3
	P62850-3	sp|P62850-3|RS24_RAT Isoform 3 of 40S			3	3
	Q6IG05	sp|Q6IG05|K2C75_RAT Keratin, type II c	1	1	1	1	2
	A8K2H9	tr|A8K2H9|A8K2H9_HUMAN cDNA FLJ78503,	1		1		4
	B4DWU0	tr|B4DWU0|B4DWU0_HUMAN cDNA FLJ56791,	1		1	2	2
	Q6AZ64	tr|Q6AZ64|Q6AZ64_RAT X-ray repair comp				6
	Q6LDP3	tr|Q6LDP3|Q6LDP3_RAT Rat glutathione S	1			1	4
	Q8K1Q6	tr|Q8K1Q6|Q8K1Q6_RAT Alpha-2u globulin	4				2
	Q8VIB1	tr|Q8VIB1|Q8VIB1_RAT G22p1 OS=Rattus n				6
	Q9R085	tr|Q9R085|Q9R085_RAT Ubiquitin carboxy				6
	P13471	sp|P13471|RS14_RAT 40S ribosomal prote			5
	P27952	sp|P27952|RS2_RAT 40S ribosomal protei			4	1
	P43138	sp|P43138|APEX1_RAT DNA-(apurinic or a			5
	Q60587	sp|Q60587|ECHB_RAT Trifunctional enzym			3	2
	Q7Z3Y9	sp|Q7Z3Y9|K1C26_HUMAN Keratin, type I	1		2	1	1
	B1H239	tr|B1H239|B1H239_RAT Leucine rich repe	1	1	1	1	1
	B4E2J5	tr|B4E2J5|B4E2J5_HUMAN cDNA FLJ53570,	1		2	1	1
	B6DYQ2	tr|B6DYQ2|B6DYQ2_RAT Glutathione S-tra	1				4
	O55211	tr|O55211|O55211_RAT Ribosomal protein			4	1
	O55212	tr|O55212|O55212_RAT Ribosomal protein			4	1
	O55214	tr|O55214|O55214_RAT Ribosomal protein			4	1
	O55215	tr|O55215|O55215_RAT Ribosomal protein			4	1
	Q0ZFS8	tr|Q0ZFS8|Q0ZFS8_RAT Putative uncharac			2	3
	Q4V8K6	tr|Q4V8K6|Q4V8K6_RAT Heterogeneous nuc			3	2
	Q63024	tr|Q63024|Q63024_RAT Rat alpha-2u-glob	3				2
	Q63025	tr|Q63025|Q63025_RAT Rat alpha-2u-glob	3				2
	Q63282	tr|Q63282|Q63282_RAT Keratin K6 (Fragm	1	1	1	1	1
	Q6IFZ4	tr|Q6IFZ4|Q6IFZ4_RAT Type II keratin K	1	1	1	1	1
	Q6PDV6	tr|Q6PDV6|Q6PDV6_RAT Rps14 protein OS=			4	1
	Q6TXJ0	tr|Q6TXJ0|Q6TXJ0_RAT Ribosomal protein			2	3
	Q7TPK9	tr|Q7TPK9|Q7TPK9_RAT Ac2-008 OS=Rattus			5
	Q99PF3	tr|Q99PF3|Q99PF3_RAT APEX (Fragment) O			5
	P01026	sp|P01026|CO3_RAT Complement C3 OS=Rat			2		2
	P04692	sp|P04692|TPM1_RAT Tropomyosin alpha-1	2		1		1
	P06761	sp|P06761|GRP78_RAT 78 kDa glucose-reg	3		1
	P09895	sp|P09895|RL5_RAT 60S ribosomal protei			4
	P12346-2	sp|P12346-2|TRFE_RAT Isoform 2 of Sero	2				2
	P62278	sp|P62278|RS13_RAT 40S ribosomal prote			2	2
	P62282	sp|P62282|RS11_RAT 40S ribosomal prote			2	2
	P62425	sp|P62425|RL7A_RAT 60S ribosomal prote			3	1
	P62755	sp|P62755|RS6_RAT 40S ribosomal protei			1	3
	Q3SWU3	sp|Q3SWU3|HNRDL_RAT Heterogeneous nucl			2	2
	Q66X93	sp|Q66X93|SND1_RAT Staphylococcal nucl				4
	Q68FR6	sp|Q68FR6|EF1G_RAT Elongation factor 1			3	1
	A0JPN7	tr|A0JPN7|A0JPN7_RAT Cleavage stimulat	1		1	1	1
	B0BN81	tr|B0BN81|B0BN81_RAT Ribosomal protein			1	3
	B0K021	tr|B0K021|B0K021_RAT RCG45476, isoform			3	1
	B0K024	tr|B0K024|B0K024_RAT Aamp protein (Fra				4
	B1H216	tr|B1H216|B1H216_RAT Hemoglobin alpha,	1			2	1
	B5DEJ5	tr|B5DEJ5|B5DEJ5_RAT Eefsec protein (S				4
	B5DEN5	tr|B5DEN5|B5DEN5_RAT Eukaryotic transl			4
	Q13092	tr|Q13092|Q13092_HUMAN Epidermal type			2		2
	Q16195	tr|Q16195|Q16195_HUMAN Keratin (Fragme			2	1	1
	Q3KR94	tr|Q3KR94|Q3KR94_RAT Vitronectin OS=Ra			2	2
	Q62905	tr|Q62905|Q62905_RAT Vitronectin OS=Ra			2	2
	Q68FR9	tr|Q68FR9|Q68FR9_RAT Eukaryotic transl			4
	Q68FS8	tr|Q68FS8|Q68FS8_RAT RNA terminal phos			3	1
	Q6IE66	tr|Q6IE66|Q6IE66_RAT Trypsin 10 OS=Rat			1	1	2
	Q6PDV8	tr|Q6PDV8|Q6PDV8_RAT Ribosomal protein			2	2
	Q6PDW1	tr|Q6PDW1|Q6PDW1_RAT 40S ribosomal pro				4
	Q7TPI5	tr|Q7TPI5|Q7TPI5_RAT Ac2-281 OS=Rattus					4
	Q7TQ11	tr|Q7TQ11|Q7TQ11_RAT Aa1018 OS=Rattus			2	2
	Q9ET19	tr|Q9ET19|Q9ET19_RAT Anaphylatoxin C3a			2		2
	P00763	sp|P00763|TRY2_RAT Anionic trypsin-2 O			1		2
	P04692-2	sp|P04692-2|TPM1_RAT Isoform Smooth mu	1		1		1
	P04692-3	sp|P04692-3|TPM1_RAT Isoform Brain TMB	1		1		1
	P04692-4	sp|P04692-4|TPM1_RAT Isoform Brain TMB	1		1		1
	P04692-5	sp|P04692-5|TPM1_RAT Isoform Brain TMB	1		1		1
	P04692-6	sp|P04692-6|TPM1_RAT Isoform Fibroblas	1		1		1
	P05783	sp|P05783|K1C18_HUMAN Keratin, type I	1		1		1
	P05787	sp|P05787|K2C8_HUMAN Keratin, type II	1		1		1
	P11884	sp|P11884|ALDH2_RAT Aldehyde dehydroge	2				1
	P15146	sp|P15146|MAP2_RAT Microtubule-associa			1	2
	P15146-2	sp|P15146-2|MAP2_RAT Isoform MAP2b of			1	2
	P15650	sp|P15650|ACADL_RAT Long-chain specifi			1		2
	P20760	sp|P20760|IGG2A_RAT Ig gamma-2A chain	1			1	1
	P41123	sp|P41123|RL13_RAT 60S ribosomal prote			1	2
	P52925	sp|P52925|HMGB2_RAT High mobility grou			3
	P60868	sp|P60868|RS20_RAT 40S ribosomal prote			1	2
	P61980	sp|P61980|HNRPK_RAT Heterogeneous nucl			1	2
	P62083	sp|P62083|RS7_RAT 40S ribosomal protei			1	2
	P62902	sp|P62902|RL31_RAT 60S ribosomal prote			2	1
	P62907	sp|P62907|RL10A_RAT 60S ribosomal prot			1	2
	P63324	sp|P63324|RS12_RAT 40S ribosomal prote				3
	P63326	sp|P63326|RS10_RAT 40S ribosomal prote			1	2
	P67874	sp|P67874|CSK2B_RAT Casein kinase II s			1	2
	Q07439	sp|Q07439|HSP71_RAT Heat shock 70 kDa	2		1
	Q3B8Q0	sp|Q3B8Q0|MARE2_RAT Microtubule-associ			1	1	1
	Q63041	sp|Q63041|A1M_RAT Alpha-1-macroglobuli					3
	Q63945	sp|Q63945|SET_RAT Protein SET OS=Rattu				3
	Q63945-2	sp|Q63945-2|SET_RAT Isoform TAF-I beta				3
	Q68A21	sp|Q68A21|PURB_RAT Transcriptional act			1	2
	Q6IFU7	sp|Q6IFU7|K1C42_RAT Keratin, type I cy			1		2
	Q6IFV1	sp|Q6IFV1|K1C14_RAT Keratin, type I cy					3
	Q6IG01	sp|Q6IG01|K2C1B_RAT Keratin, type II c	1		1		1
	Q6IG03	sp|Q6IG03|K2C73_RAT Keratin, type II c	1		1		1
	Q6VV72	sp|Q6VV72|IF1A_RAT Eukaryotic translat			1	2
	Q794E4	sp|Q794E4|HNRPF_RAT Heterogeneous nucl			1	2
	Q8VHV7	sp|Q8VHV7|HNRH1_RAT Heterogeneous nucl			1	2
	Q8VHV7-2	sp|Q8VHV7-2|HNRH1_RAT Isoform 2 of Het			1	2
	Q8VHV7-3	sp|Q8VHV7-3|HNRH1_RAT Isoform 3 of Het			1	2
	Q91YA8	sp|Q91YA8|CLOCK_SPAJD Circadian locomo	1		1		1
	B0BMV1	tr|B0BMV1|B0BMV1_RAT Set protein OS=Ra				3
	B0BN99	tr|B0BN99|B0BN99_RAT Hmgb3 protein OS=			3
	B0BNM3	tr|B0BNM3|B0BNM3_RAT Snx9 protein OS=R			2	1
	B2RZD4	tr|B2RZD4|B2RZD4_RAT RCG28883, isoform			1	1	1
	B4F7A9	tr|B4F7A9|B4F7A9_RAT Casein kinase 2,			3
	B6DYQ3	tr|B6DYQ3|B6DYQ3_RAT Glutathione S-tra	1				2
	O88864	tr|O88864|O88864_RAT Brain specific co			1	1	1
	Q0IIN1	tr|Q0IIN1|Q0IIN1_HUMAN Keratin 77 OS=H	1		1		1
	Q2IBD4	tr|Q2IBD4|Q2IBD4_RAT Cortactin-binding			1	1	1
	Q566D5	tr|Q566D5|Q566D5_RAT Eukaryotic transl			1	2
	Q5BJZ2	tr|Q5BJZ2|Q5BJZ2_RAT LOC367586 protein	1			1	1
	Q5BK05	tr|Q5BK05|Q5BK05_RAT LOC367586 protein	1			1	1
	Q5BK56	tr|Q5BK56|Q5BK56_RAT Glutathione S-tra	1				2
	Q5D059	tr|Q5D059|Q5D059_RAT Hnrpk protein OS=			1	2
	Q5M7V3	tr|Q5M7V3|Q5M7V3_RAT LOC367586 protein	1			1	1
	Q5M842	tr|Q5M842|Q5M842_RAT IgG-2a protein OS	1			1	1
	Q5PQM1	tr|Q5PQM1|Q5PQM1_RAT Splicing factor,			1	2
	Q63724	tr|Q63724|Q63724_RATRT Microtubule-ass			1	2
	Q68G11	tr|Q68G11|Q68G11_RAT Casein kinase 2,			1	2
	Q6PDV9	tr|Q6PDV9|Q6PDV9_RAT Ribosomal protein			1	2
	Q8K1Q7	tr|Q8K1Q7|Q8K1Q7_RAT Alpha2u globulin	2				1
	Q9JJI4	tr|Q9JJI4|Q9JJI4_RAT Alpha-2u globulin	1				2
	P01946	sp|P01946|HBA_RAT Hemoglobin subunit a	1				1
	P08009	sp|P08009|GSTM4_RAT Glutathione S-tran	1				1
	P08727	sp|P08727|K1C19_HUMAN Kerat			2
	P10760	sp|P10760|SAHH_RAT Adenosylhomocystein					2
	P11250	sp|P11250|RL34_RAT 60S ribosomal prote			1		1
	P12749	sp|P12749|RL26_RAT 60S ribosomal prote			2
	P14604	sp|P14604|ECHM_RAT Enoyl-CoA hydratase	1				1
	P14630	sp|P14630|APOM_RAT Apolipoprotein M OS	1				1
	P15257	sp|P15257|HNF1A_RAT Hepatocyte nuclear			1	1
	P15924	sp|P15924|DESP_HUMAN Desmoplakin OS=Ho			2
	P15924-2	sp|P15924-2|DESP_HUMAN Isoform DP2 of			2
	P17475	sp|P17475|A1AT_RAT Alpha-1-antiprotein					2
	P18298	sp|P18298|METK2_RAT S-adenosylmethioni					2
	P18395	sp|P18395|CSDE1_RAT Cold shock domain-				1	1
	P18484	sp|P18484|AP2A2_RAT AP-2 complex subun				2
	P19013	sp|P19013|K2C4_HUMAN Keratin, type II				1	1
	P20611	sp|P20611|PPAL_RAT Lysosomal acid phos			1		1
	P21643	sp|P21643|T23O_RAT Tryptophan 2,3-diox				2
	P23785	sp|P23785|GRN_RAT Granulins OS=Rattus	1	1
	P24050	sp|P24050|RS5_RAT 40S ribosomal protei				2
	P28818	sp|P28818|RGRF1_RAT Ras-specific guani			1	1
	P43884	sp|P43884|PLIN_RAT Perilipin OS=Rattus	1				1
	P43884-2	sp|P43884-2|PLIN_RAT Isoform PERIB of	1				1
	P47198	sp|P47198|RL22_RAT 60S ribosomal prote			1	1
	P51740	sp|P51740|PPBJ_RAT Intestinal alkaline	1				1
	P62250	sp|P62250|RS16_RAT 40S ribosomal prote			1	1
	P62271	sp|P62271|RS18_RAT 40S ribosomal prote			1	1
	P62914	sp|P62914|RL11_RAT 60S ribosomal prote			1	1
	P62919	sp|P62919|RL8_RAT 60S ribosomal protei			1	1
	P62944	sp|P62944|AP2B1_RAT AP-2 complex subun				2
	P62944-2	sp|P62944-2|AP2B1_RAT Isoform 2 of AP-				2
	P63043	sp|P63043|STMN4_RAT Stathmin-4 OS=Ratt			1		1
	P63043-2	sp|P63043-2|STMN4_RAT Isoform RB3' of			1		1
	P63043-3	sp|P63043-3|STMN4_RAT Isoform RB3'' of			1		1
	P83868	sp|P83868|TEBP_RAT Prostaglandin E syn				2
	P97852	sp|P97852|DHB4_RAT Peroxisomal multifu				2
	P97888	sp|P97888|2ABG_RAT Serine/threonine-pr				1	1
	Q4KM52	sp|Q4KM52|BLNK_RAT B-cell linker prote				1	1
	Q5PPI1	sp|Q5PPI1|SFRS9_RAT Splicing factor, a			1	1
	Q5PPL1	sp|Q5PPL1|KRCC1_RAT Lysine-rich coiled			1		1
	Q5RJN4	sp|Q5RJN4|CS066_RAT UPF0515 protein C1			1	1
	Q5U2Q3	sp|Q5U2Q3|CK054_RAT Ester hydrolase C1	1				1
	Q5XIC4	sp|Q5XIC4|SPG21_RAT Maspardin OS=Rattu			1	1
	Q62826	sp|Q62826|HNRPM_RAT Heterogeneous nucl				2
	Q63610	sp|Q63610|TPM3_RAT Tropomyosin alpha-3					2
	Q66HC5	sp|Q66HC5|NUP93_RAT Nuclear pore compl	1			1
	Q6AY09	sp|Q6AY09|HNRH2_RAT Heterogeneous nucl			1	1
	Q6AYL4	sp|Q6AYL4|RIBC1_RAT RIB43A-like with c				2
	Q6P9U4	sp|Q6P9U4|SLMO2_RAT Protein slowmo hom			1	1
	Q7Z794	sp|Q7Z794|K2C1B_HUMAN Keratin, type II				1	1
	Q8CJ99	sp|Q8CJ99|SCLT1_RAT Sodium channel and			1	1
	Q8K3Y6	sp|Q8K3Y6|ZCCHV_RAT Zinc finger CCCH-t				2
	Q8K4T4	sp|Q8K4T4|FLIP1_RAT Filamin-A-interact				1	1
	Q8N1N4	sp|Q8N1N4|K2C78_HUMAN Keratin, type II	1		1
	Q8N1N4-2	sp|Q8N1N4-2|K2C78_HUMAN Isoform 2 of K	1		1
	Q8VIF7	sp|Q8VIF7|SBP1_RAT Selenium-binding pr	1				1
	Q923J6	sp|Q923J6|DYH12_RAT Dynein heavy chain			1		1
	Q923K9	sp|Q923K9|A1CF_RAT APOBEC1 complementa				2
	Q923K9-2	sp|Q923K9-2|A1CF_RAT Isoform ACF64 of				2
	Q923K9-3	sp|Q923K9-3|A1CF_RAT Isoform ACF45 of				2
	Q923K9-4	sp|Q923K9-4|A1CF_RAT Isoform ACF43 of				2
	Q9JK15	sp|Q9JK15|ADAP2_RAT Arf-GAP with dual			1	1
	Q9JM53	sp|Q9JM53|AIFM1_RAT Apoptosis-inducing	1				1
	Q9Z1A6	sp|Q9Z1A6|VIGLN_RAT Vigilin OS=Rattus			1	1
	A1A5N2	tr|A1A5N2|A1A5N2_RAT Psmd1 protein (Fr	1			1
	A2IAA0	tr|A2IAA0|A2IAA0_9NEOP Ribosomal prote			1	1
	A2IAD8	tr|A2IAD8|A2IAD8_9NEOP Ribosomal prote			1	1
	A2IAE0	tr|A2IAE0|A2IAE0_9NEOP Ribosomal prote			1	1
	A2RRT6	tr|A2RRT6|A2RRT6_RAT Zinc finger CCCH				2
	A8MT21	tr|A8MT21|A8MT21_HUMAN Putative unchar					2
	A8MW45	tr|A8MW45|A8MW45_HUMAN Putative unchar					2
	B0K038	tr|B0K038|B0K038_RAT Rps16 protein (Fr			1	1
	B2GV09	tr|B2GV09|B2GV09_RAT Llgl2 protein OS=			1	1
	B2GV15	tr|B2GV15|B2GV15_RAT Dihydrolipoamide			1	1
	B2GV69	tr|B2GV69|B2GV69_RAT Hnrnpa2b1 protein			1	1
	B2GV92	tr|B2GV92|B2GV92_RAT Ptges3 protein OS				2
	B2RYX0	tr|B2RYX0|B2RYX0_RAT Naca protein OS=R			2
	B3KRA2	tr|B3KRA2|B3KRA2_HUMAN cDNA FLJ33920 f					2
	B3KVF5	tr|B3KVF5|B3KVF5_HUMAN cDNA FLJ16494 f					2
	B5DEL9	tr|B5DEL9|B5DEL9_RAT Ribosomal protein				2
	B5DEY6	tr|B5DEY6|B5DEY6_RAT Siglecg protein (			1	1
	O55213	tr|O55213|O55213_RAT Ribosomal protein			1	1
	P70523	tr|P70523|P70523_RAT Multifunctional p				2
	P70540	tr|P70540|P70540_RAT Peroxisomal multi				2
	Q3KR62	tr|Q3KR62|Q3KR62_RAT Psmd1 protein (Fr	1			1
	Q3KRF2	tr|Q3KRF2|Q3KRF2_RAT High density lipo			1	1
	Q3ZB97	tr|Q3ZB97|Q3ZB97_RAT Ap2b1 protein OS=				2
	Q4KLJ1	tr|Q4KLJ1|Q4KLJ1_RAT Splicing factor,			1	1
	Q4KM60	tr|Q4KM60|Q4KM60_RAT Ribosomal protein			1	1
	Q4V8I6	tr|Q4V8I6|Q4V8I6_RAT Ribosomal protein			1	1
	Q568Y8	tr|Q568Y8|Q568Y8_RAT Stmn4 protein OS=			1		1
	Q5BJV1	tr|Q5BJV1|Q5BJV1_RAT Rasgrf1 protein (			1	1
	Q5BKB9	tr|Q5BKB9|Q5BKB9_RAT Rgs14 protein OS=					2
	Q5EAP4	tr|Q5EAP4|Q5EAP4_RAT Guanine nucleotid			1		1
	Q5EBA4	tr|Q5EBA4|Q5EBA4_RAT Nipsnap1 protein				2
	Q5EBB0	tr|Q5EBB0|Q5EBB0_RAT Similar to 14-3-3			1	1
	Q5PPJ7	tr|Q5PPJ7|Q5PPJ7_RAT Psmd1 protein (Fr	1			1
	Q5U3Z7	tr|Q5U3Z7|Q5U3Z7_RAT Serine hydroxymet				1	1
	Q5XFV9	tr|Q5XFV9|Q5XFV9_RAT Rps16 protein (Fr			1	1
	Q62675	tr|Q62675|Q62675_RAT Polyadenylate-bin			1	1
	Q63213	tr|Q63213|Q63213_RAT Alpha-2u globulin	1				1
	Q63555	tr|Q63555|Q63555_RAT SP120 OS=Rattus n				1	1
	Q63718	tr|Q63718|Q63718_RATRT Heat shock rote	1		1
	Q642D2	tr|Q642D2|Q642D2_RAT Acid phosphatase			1		1
	Q64715	tr|Q64715|Q64715_RAT Microtubule-assoc				2
	Q66HM2	tr|Q66HM2|Q66HM2_RAT Adaptor-related p				2
	Q6IFU9	tr|Q6IFU9|Q6IFU9_RAT Type I keratin KA			1		1
	Q6IMY8	tr|Q6IMY8|Q6IMY8_RAT Heterogeneous nuc				1	1
	Q6IN39	tr|Q6IN39|Q6IN39_RAT Hsd17b4 protein O				2
	Q6IN42	tr|Q6IN42|Q6IN42_RAT Grn protein OS=Ra	1	1
	Q6P3E1	tr|Q6P3E1|Q6P3E1_RAT Rps16 protein (Fr			1	1
	Q6P688	tr|Q6P688|Q6P688_RAT S-adenosylmethion					2
	Q6P6R6	tr|Q6P6R6|Q6P6R6_RAT Transglutaminase			1		1
	Q6QI56	tr|Q6QI56|Q6QI56_RAT LRRGT00152 OS=Rat				2
	Q78E14	tr|Q78E14|Q78E14_RAT Rat salivary glan	1				1
	Q7M032	tr|Q7M032|Q7M032_RAT Telomeric and tet			1	1
	Q7M0F1	tr|Q7M0F1|Q7M0F1_RAT Glutathione trans					2
	Q7TP86	tr|Q7TP86|Q7TP86_RAT Ab1-331 OS=Rattus			1	1
	Q8BGA0	tr|Q8BGA0|Q8BGA0_RAT Putative uncharac	1				1
	Q924M6	tr|Q924M6|Q924M6_RAT Apoptosis-inducin	1				1
	Q9JHX9	tr|Q9JHX9|Q9JHX9_RAT Fibroblast growth			1		1
	Q9JKS8	tr|Q9JKS8|Q9JKS8_RAT Alkaline phosphat	1				1
	Q9QWQ2	tr|Q9QWQ2|Q9QWQ2_RAT Rat (wistar) alph	1				1
	Q9WVJ6	tr|Q9WVJ6|Q9WVJ6_RAT Tissue-type trans			1		1
	A6NCN2	sp|A6NCN2|KT81L_HUMAN Keratin-81-like			1
	A7VJC2	sp|A7VJC2|ROA2_RAT Heterogeneous nucle			1
	A7VJC2-2	sp|A7VJC2-2|ROA2_RAT Isoform A2 of Het			1
	A7VJC2-3	sp|A7VJC2-3|ROA2_RAT Isoform B0a of He			1
	A7VJC2-4	sp|A7VJC2-4|ROA2_RAT Isoform B0b of He			1
	B0BNC9	sp|B0BNC9|QORL2_RAT Quinone oxidoreduc			1
	B0BND0	sp|B0BND0|ENPP6_RAT Ectonucleotide pyr			1
	B1WC97	sp|B1WC97|KCTD7_RAT BTB/POZ domain-con			1
	B2GUV7	sp|B2GUV7|IF2P_RAT Eukaryotic translat			1
	O08719	sp|O08719|EVL_RAT Ena/VASP-like protei			1
	O08773	sp|O08773|RGS14_RAT Regulator of G-pro					1
	O08875	sp|O08875|DCLK1_RAT Serine/threonine-p		1
	O09014	sp|O09014|S15A4_RAT Solute carrier fam	1
	O35550	sp|O35550|RABE1_RAT Rab GTPase-binding			1
	O35796	sp|O35796|C1QBP_RAT Complement compone			1
	O54748	sp|O54748|STK3_RAT Serine/threonine-pr					1
	O55165	sp|O55165|KIF3C_RAT Kinesin-like prote			1
	O55166	sp|O55166|VPS52_RAT Vacuolar protein s			1
	O76013	sp|O76013|KRT36_HUMAN Keratin, type I					1
	O76013-2	sp|O76013-2|KRT36_HUMAN Isoform 2 of K					1
	O88278	sp|O88278|CELR3_RAT Cadherin EGF LAG s			1
	O88761	sp|O88761|PSMD1_RAT 26S proteasome non	1
	O88902	sp|O88902|PTN23_RAT Tyrosine-protein p		1
	O94833	sp|O94833|BPAEA_HUMAN Bullous pemphigo			1
	O94833-3	sp|O94833-3|BPAEA_HUMAN Isoform 9 of B			1
	P02090	sp|P02090|HBB_SPAEH Hemoglobin subunit	1
	P02091	sp|P02091|HBB1_RAT Hemoglobin subunit	1
	P02563	sp|P02563|MYH6_RAT Myosin-6 OS=Rattus	1
	P02651	sp|P02651|APOA4_RAT Apolipoprotein A-I			1
	P02692	sp|P02692|FABPL_RAT Fatty acid-binding					1
	P04639	sp|P04639|APOA1_RAT Apolipoprotein A-I			1
	P04644	sp|P04644|RS17_RAT 40S ribosomal prote			1
	P04692-7	sp|P04692-7|TPM1_RAT Isoform Fibroblas					1
	P04692-8	sp|P04692-8|TPM1_RAT Isoform Fibroblas					1
	P05371	sp|P05371|CLUS_RAT Clusterin OS=Rattus			1
	P05545	sp|P05545|SPA3K_RAT Serine protease in	1
	P07895	sp|P07895|SODM_RAT Superoxide dismutas					1
	P08670	sp|P08670|VIME_HUMAN Vimentin OS=Homo			1
	P11517	sp|P11517|HBB2_RAT Hemoglobin subunit	1
	P13084	sp|P13084|NPM_RAT Nucleophosmin OS=Rat			1
	P13084-2	sp|P13084-2|NPM_RAT Isoform B23.2 of N			1
	P13107	sp|P13107|CP2B3_RAT Cytochrome P450 2B			1
	P13444	sp|P13444|METK1_RAT S-adenosylmethioni					1
	P15146-3	sp|P15146-3|MAP2_RAT Isoform MAP2c of				1
	P15146-4	sp|P15146-4|MAP2_RAT Isoform MAP2d of				1
	P17136	sp|P17136|RSMB_RAT Small nuclear ribon			1
	P17267	sp|P17267|IF_RAT Gastric intrinsic fac			1
	P18422	sp|P18422|PSA3_RAT Proteasome subunit					1
	P18886	sp|P18886|CPT2_RAT Carnitine O-palmito				1
	P20059	sp|P20059|HEMO_RAT Hemopexin OS=Rattus					1
	P20280	sp|P20280|RL21_RAT 60S ribosomal prote			1
	P20767	sp|P20767|LAC2_RAT Ig lambda-2 chain C				1
	P21531	sp|P21531|RL3_RAT 60S ribosomal protei				1
	P21533	sp|P21533|RL6_RAT 60S ribosomal protei			1
	P22791	sp|P22791|HMCS2_RAT Hydroxymethylgluta				1
	P25093	sp|P25093|FAAA_RAT Fumarylacetoacetase					1
	P26284	sp|P26284|ODPA_RAT Pyruvate dehydrogen					1
	P26644	sp|P26644|APOH_RAT Beta-2-glycoprotein				1
	P27732-12	sp|P27732-12|CAC1D_RAT Isoform Truncat					1
	P28042	sp|P28042|SSBP_RAT Single-stranded DNA			1
	P29266	sp|P29266|3HIDH_RAT 3-hydroxyisobutyra					1
	P30009	sp|P30009|MARCS_RAT Myristoylated alan				1
	P31000	sp|P31000|VIME_RAT Vimentin OS=Rattus			1
	P32755	sp|P32755|HPPD_RAT 4-hydroxyphenylpyru					1
	P32821	sp|P32821|TRYA_RAT Trypsin V-A OS=Ratt					1
	P35281	sp|P35281|RAB10_RAT Ras-related protei			1
	P35559	sp|P35559|IDE_RAT Insulin-degrading en				1
	P35942	sp|P35942|RDRP_ROTGI RNA-directed RNA				1
	P36876	sp|P36876|2ABA_RAT Serine/threonine-pr	1
	P37200	sp|P37200|ARRE_RAT Arrestin-E (Fragmen				1
	P37285	sp|P37285|KLC1_RAT Kinesin light chain					1
	P37285-2	sp|P37285-2|KLC1_RAT Isoform A of Kine					1
	P38445	sp|P38445|AVR2B_RAT Activin receptor t				1
	P38652	sp|P38652|PGM1_RAT Phosphoglucomutase-				1
	P41542	sp|P41542|USO1_RAT General vesicular t			1
	P41777	sp|P41777|NOLC1_RAT Nucleolar phosphop			1
	P42335	sp|P42335|IP3KB_RAT Inositol-trisphosp				1
	P45953	sp|P45953|ACADV_RAT Very long-chain sp				1
	P48199	sp|P48199|CRP_RAT C-reactive protein O					1
	P50137	sp|P50137|TKT_RAT Transketolase OS=Rat					1
	P50393	sp|P50393|PA24A_RAT Cytosolic phosphol				1
	P51657	sp|P51657|DHB1_RAT Estradiol 17-beta-d	1
	P51840	sp|P51840|GUC2E_RAT Guanylyl cyclase G			1
	P51842	sp|P51842|GUC2F_RAT Retinal guanylyl c			1
	P52296	sp|P52296|IMB1_RAT Importin subunit be				1
	P52303	sp|P52303|AP1B1_RAT AP-1 complex subun				1
	P52303-2	sp|P52303-2|AP1B1_RAT Isoform B of AP-				1
	P52590	sp|P52590|NU107_RAT Nuclear pore compl			1
	P52796	sp|P52796|EFNB1_RAT Ephrin-B1 OS=Rattu		1
	P53534	sp|P53534|PYGB_RAT Glycogen phosphoryl	1
	P54758	sp|P54758|EPHA6_RAT Ephrin type-A rece					1
	P56932	sp|P56932|2ABD_RAT Serine/threonine-pr	1
	P57093	sp|P57093|PAHX_RAT Phytanoyl-CoA dioxy				1
	P58775	sp|P58775|TPM2_RAT Tropomyosin beta ch					1
	P58775-2	sp|P58775-2|TPM2_RAT Isoform Embryonic					1
	P60711	sp|P60711|ACTB_RAT Actin, cytoplasmic			1
	P61943	sp|P61943|SIA10_RAT Type 2 lactosamine	1
	P62268	sp|P62268|RS23_RAT 40S ribosomal prote			1
	P62864	sp|P62864|RS30_RAT 40S ribosomal prote			1
	P62989	sp|P62989|UBIQ_RAT Ubiquitin OS=Rattus					1
	P63086	sp|P63086|MK01_RAT Mitogen-activated p				1
	P63164	sp|P63164|RSMN_RAT Small nuclear ribon			1
	P63259	sp|P63259|ACTG_RAT Actin, cytoplasmic			1
	P68370	sp|P68370|TBA1A_RAT Tubulin alpha-1A c				1
	P70478	sp|P70478|APC_RAT Adenomatous polyposi			1
	P81795	sp|P81795|IF2G_RAT Eukaryotic translat				1
	P84092	sp|P84092|AP2M1_RAT AP-2 complex subun				1
	P84855	sp|P84855|MUP_RATRT Major urinary prot	1
	P85834	sp|P85834|EFTU_RAT Elongation factor T					1
	P85968	sp|P85968|6PGD_RAT 6-phosphogluconate					1
	P85973	sp|P85973|PNPH_RAT Purine nucleoside p					1
	P97531	sp|P97531|CIP4_RAT Cdc42-interacting p		1
	P97846	sp|P97846|CNTP1_RAT Contactin-associat					1
	P97849	sp|P97849|S27A1_RAT Long-chain fatty a				1
	Q00566	sp|Q00566|MECP2_RAT Methyl-CpG-binding				1
	Q00566-2	sp|Q00566-2|MECP2_RAT Isoform e1 of Me				1
	Q00939	sp|Q00939|FOXG1_RAT Forkhead box prote		1
	Q03336	sp|Q03336|RGN_RAT Regucalcin OS=Rattus	1
	Q03626	sp|Q03626|MUG1_RAT Murinoglobulin-1 OS				1
	Q03626-2	sp|Q03626-2|MUG1_RAT Isoform 2 of Muri				1
	Q04931	sp|Q04931|SSRP1_RAT FACT complex subun				1
	Q08849	sp|Q08849|STX3_RAT Syntaxin-3 OS=Rattu	1
	Q09137	sp|Q09137|AAPK2_RAT 5'-AMP-activated p				1
	Q09325	sp|Q09325|MGAT1_RAT Alpha-1,3-mannosyl				1
	Q0HA29	sp|Q0HA29|NMNA2_RAT Nicotinamide monon				1
	Q10758	sp|Q10758|K2C8_RAT Keratin, type II cy					1
	Q14532	sp|Q14532|K1H2_HUMAN Keratin, type I c					1
	Q14CN4	sp|Q14CN4|K2C72_HUMAN Keratin, type II					1
	Q15323	sp|Q15323|K1H1_HUMAN Keratin, type I c					1
	Q27W02	sp|Q27W02|MGN_RAT Protein mago nashi h			1
	Q2LAP6	sp|Q2LAP6|TES_RAT Testin OS=Rattus nor	1
	Q2TGJ1	sp|Q2TGJ1|ZDH18_RAT Palmitoyltransfera	1
	Q2WEA5	sp|Q2WEA5|TRPM1_RAT Transient receptor				1
	Q2WEA5-2	sp|Q2WEA5-2|TRPM1_RAT Isoform 2 of Tra				1
	Q32PX7	sp|Q32PX7|FUBP1_RAT Far upstream eleme			1
	Q32PY6	sp|Q32PY6|CA059_RAT UPF0486 protein C1				1
	Q32Q86	sp|Q32Q86|CRY1_RAT Cryptochrome-1 OS=R			1
	Q3B8Q2	sp|Q3B8Q2|IF4A3_RAT Eukaryotic initiat				1
	Q3SY84	sp|Q3SY84|K2C71_HUMAN Keratin, type II					1
	Q3T1I3	sp|Q3T1I3|USBP1_RAT USH1C-binding prot		1
	Q497B0	sp|Q497B0|NIT2_RAT Nitrilase homolog 2					1
	Q4G019	sp|Q4G019|SSPTA_RAT Small subunit of s			1
	Q4G055	sp|Q4G055|RBM40_RAT RNA-binding protei	1
	Q4QQT4	sp|Q4QQT4|2AAB_RAT Serine/threonine-pr				1
	Q4V886	sp|Q4V886|PAF1_RAT RNA polymerase II-a				1
	Q5BK24	sp|Q5BK24|CH076_RAT Uncharacterized pr		1
	Q5I0L4	sp|Q5I0L4|NUBP1_RAT Nucleotide binding				1
	Q5M965	sp|Q5M965|THG1_RAT Probable tRNA(His)	1
	Q5PQS7	sp|Q5PQS7|CC019_RAT Uncharacterized pr	1
	Q5RK27	sp|Q5RK27|S12A7_RAT Solute carrier fam				1
	Q5RKI9	sp|Q5RKI9|RRFM_RAT Ribosome-recycling			1
	Q5SGD7	sp|Q5SGD7|CNKR3_RAT Connector enhancer		1
	Q5U2M6	sp|Q5U2M6|WD42A_RAT WD repeat-containi			1
	Q5XI01	sp|Q5XI01|LARP7_RAT La-related protein				1
	Q5XIF6	sp|Q5XIF6|TBA4A_RAT Tubulin alpha-4A c				1
	Q5XIG8	sp|Q5XIG8|STRAP_RAT Serine-threonine k				1
	Q5XIQ3	sp|Q5XIQ3|CXXC5_RAT CXXC-type zinc fin				1
	Q5XKE5	sp|Q5XKE5|K2C79_HUMAN Kerat		1
	Q62673	sp|Q62673|PLK1_RAT Serine/threonine-pr				1
	Q62969	sp|Q62969|PTGIS_RAT Prostacyclin synth		1
	Q63068	sp|Q63068|PHAX_RAT Phosphorylated adap				1
	Q63149	sp|Q63149|CADH4_RAT Cadherin-4 (Fragme			1
	Q63276	sp|Q63276|BAAT_RAT Bile acid-CoA:amino				1
	Q63470	sp|Q63470|DYR1A_RAT Dual specificity t			1
	Q63470-2	sp|Q63470-2|DYR1A_RAT Isoform Short of			1
	Q63495	sp|Q63495|RAGE_RAT Advanced glycosylat				1
	Q63507	sp|Q63507|RL14_RAT 60S ribosomal prote				1
	Q63604	sp|Q63604|NTRK2_RAT BDNF/NT-3 growth f				1
	Q63604-2	sp|Q63604-2|NTRK2_RAT Isoform GP95-Trk				1
	Q63604-3	sp|Q63604-3|NTRK2_RAT Isoform T2 of BD				1
	Q63610-2	sp|Q63610-2|TPM3_RAT Isoform Tpm3_v3 o					1
	Q63610-3	sp|Q63610-3|TPM3_RAT Isoform Tpm3_v2 o					1
	Q63633	sp|Q63633|S12A5_RAT Solute carrier fam				1
	Q63633-2	sp|Q63633-2|S12A5_RAT Isoform KCC2b of				1
	Q63663	sp|Q63663|GBP2_RAT Interferon-induced					1
	Q63755	sp|Q63755|PRDM2_RAT PR domain zinc fin			1
	Q63965	sp|Q63965|SFXN1_RAT Sideroflexin-1 OS=				1
	Q641W4	sp|Q641W4|RFC2_RAT Replication factor				1
	Q641X2	sp|Q641X2|LEO1_RAT RNA polymerase-asso				1
	Q641Y5	sp|Q641Y5|ATG7_RAT Autophagy-related p					1
	Q64610	sp|Q64610|ENPP2_RAT Ectonucleotide pyr				1
	Q64610-2	sp|Q64610-2|ENPP2_RAT Isoform 2 of Ect				1
	Q66H68	sp|Q66H68|RBM47_RAT RNA-binding protei				1
	Q6AXR4	sp|Q6AXR4|HEXB_RAT Beta-hexosaminidase					1
	Q6AY75	sp|Q6AY75|PHF23_RAT PHD finger protein			1
	Q6AYC2	sp|Q6AYC2|IRGM_RAT Immunity-related GT				1
	Q6AYZ1	sp|Q6AYZ1|TBA1C_RAT Tubulin alpha-1C c				1
	Q6IE52	sp|Q6IE52|MUG2_RAT Murinoglobulin-2 OS				1
	Q6IFU8	sp|Q6IFU8|K1C17_RAT Keratin, type I cy					1
	Q6IFV3	sp|Q6IFV3|K1C15_RAT Keratin, type I cy					1
	Q6IFV4	sp|Q6IFV4|K1C13_RAT Keratin, type I cy					1
	Q6P9V9	sp|Q6P9V9|TBA1B_RAT Tubulin alpha-1B c				1
	Q6UK00	sp|Q6UK00|TM159_RAT Promethin OS=Rattu				1
	Q6WAY2	sp|Q6WAY2|LPPR1_RAT Lipid phosphate ph		1
	Q70AD6	sp|Q70AD6|CRY1_SPAJD Cryptochrome-1 OS			1
	Q7TP98	sp|Q7TP98|ILF2_RAT Interleukin enhance				1
	Q7TPK6	sp|Q7TPK6|WNK4_RAT Serine/threonine-pr			1
	Q7TS56	sp|Q7TS56|CBR4_RAT Carbonyl reductase			1
	Q80ZG6	sp|Q80ZG6|BBC3_RAT Bcl-2-binding compo	1
	Q8CG09	sp|Q8CG09|MRP1_RAT Multidrug resistanc				1
	Q8CG09-2	sp|Q8CG09-2|MRP1_RAT Isoform 2 of Mult				1
	Q8CJ99-2	sp|Q8CJ99-2|SCLT1_RAT Isoform SAP1B of				1
	Q8K4T4-2	sp|Q8K4T4-2|FLIP1_RAT Isoform S-FILIP					1
	Q8N1A0	sp|Q8N1A0|K222P_HUMAN Keratin-like pro					1
	Q8N1A0-2	sp|Q8N1A0-2|K222P_HUMAN Isoform 2 of K					1
	Q8R4T5	sp|Q8R4T5|GRASP_RAT General receptor f	1
	Q8R5I4	sp|Q8R5I4|GRP4_RAT RAS guanyl-releasin				1
	Q8VHK0	sp|Q8VHK0|ACOT8_RAT Acyl-coenzyme A th			1
	Q8VIL3	sp|Q8VIL3|ZWINT_RAT ZW10 interactor OS					1
	Q91ZK5	sp|Q91ZK5|ACTB_SIGHI Actin, cytoplasmi			1
	Q920K5	sp|Q920K5|BAALC_RAT Brain and acute le	1
	Q925G1	sp|Q925G1|HDGR2_RAT Hepatoma-derived g				1
	Q925G1-2	sp|Q925G1-2|HDGR2_RAT Isoform 2 of Hep				1
	Q99456	sp|Q99456|K1C12_HUMAN Keratin, type I			1
	Q99PF5	sp|Q99PF5|FUBP2_RAT Far upstream eleme			1
	Q9EPH2	sp|Q9EPH2|MRP_RAT MARCKS-related prote				1
	Q9EQP5	sp|Q9EQP5|PRELP_RAT Prolargin OS=Rattu				1
	Q9ERB4	sp|Q9ERB4|CSPG2_RAT Versican core prot			1
	Q9ERB4-3	sp|Q9ERB4-3|CSPG2_RAT Isoform Vint of			1
	Q9ESM2	sp|Q9ESM2|HPLN2_RAT Hyaluronan and pro				1
	Q9ESV6	sp|Q9ESV6|G3PT_RAT Glyceraldehyde-3-ph	1
	Q9ESW0	sp|Q9ESW0|DDB1_RAT DNA damage-binding			1
	Q9ESY6	sp|Q9ESY6|LRRN3_RAT Leucine-rich repea	1
	Q9IKC5	sp|Q9IKC5|IORF_CVRSD Protein I OS=Rat					1
	Q9JIH7	sp|Q9JIH7|WNK1_RAT Serine/threonine-pr			1
	Q9JIP0	sp|Q9JIP0|TRPV5_RAT Transient receptor				1
	Q9JIP0-2	sp|Q9JIP0-2|TRPV5_RAT Isoform 2 of Tra				1
	Q9JKE9	sp|Q9JKE9|TA2R7_RAT Taste receptor typ				1
	Q9JMC1	sp|Q9JMC1|PI5PA_RAT Phosphatidylinosit				1
	Q9QX27	sp|Q9QX27|ST18_RAT Suppression of tumo				1
	Q9QX27-2	sp|Q9QX27-2|ST18_RAT Isoform 2 of Supp				1
	Q9QX69	sp|Q9QX69|LANC1_RAT LanC-like protein				1
	Q9QY02	sp|Q9QY02|YTDC1_RAT YTH domain-contain				1
	Q9QY02-2	sp|Q9QY02-2|YTDC1_RAT Isoform 2 of YTH				1
	Q9QY17	sp|Q9QY17|PACN2_RAT Protein kinase C a				1
	Q9QY17-2	sp|Q9QY17-2|PACN2_RAT Isoform Ab of Pr				1
	Q9QY17-3	sp|Q9QY17-3|PACN2_RAT Isoform Ba of Pr				1
	Q9QY17-4	sp|Q9QY17-4|PACN2_RAT Isoform Bb of Pr				1
	Q9QYF3	sp|Q9QYF3|MYO5A_RAT Myosin-Va OS=Rattu			1
	Q9QYU7	sp|Q9QYU7|NSA2_RAT Ribosome biogenesis	1
	Q9R006	sp|Q9R006|PR7A2_RAT Prolactin-7A2 OS=R				1
	Q9R0I6	sp|Q9R0I6|XIAP_RAT Baculoviral IAP rep					1
	Q9WTP0	sp|Q9WTP0|E41L1_RAT Band 4.1-like prot			1
	Q9WTP0-2	sp|Q9WTP0-2|E41L1_RAT Isoform L of Ban			1
	Q9WUH4	sp|Q9WUH4|FHL1_RAT Four and a half LIM				1
	Q9Z286	sp|Q9Z286|ADCYA_RAT Adenylate cyclase			1
	Q9Z2J4	sp|Q9Z2J4|NEXN_RAT Nexilin OS=Rattus n	1
	Q9Z2J4-2	sp|Q9Z2J4-2|NEXN_RAT Isoform s-Nexilin	1
	Q9Z2M4	sp|Q9Z2M4|DECR2_RAT Peroxisomal 2,4-di			1
	Q9Z2Q4	sp|Q9Z2Q4|METH_RAT Methionine synthase					1
	A1A5L2	tr|A1A5L2|A1A5L2_RAT Pgm1 protein (Fra				1
	A1A5S1	tr|A1A5S1|A1A5S1_RAT PRP6 pre-mRNA spl		1
	A1Z0K8	tr|A1Z0K8|A1Z0K8_RAT Beta-actin (Fragm			1
	A2IA96	tr|A2IA96|A2IA96_9NEOP Ribosomal prote			1
	A3E0T0	tr|A3E0T0|A3E0T0_RAT Erythrocyte prote			1
	A4D0F6	tr|A4D0F6|A4D0F6_RAT Ac2-059 OS=Rattus			1
	A8K2H9	tr|A8K2H9|A8K2H9_HUMAN cD		1
	A8K4D6	tr|A8K4D6|A8K4D6_HUMAN cDNA FLJ77942,	1
	A8K4H3	tr|A8K4H3|A8K4H3_HUMAN cDNA FLJ77754,					1
	A8MZ35	tr|A8MZ35|A8MZ35_HUMAN Putative unchar					1
	B0AZN5	tr|B0AZN5|B0AZN5_HUMAN Keratin 8, isof					1
	B0BMW2	tr|B0BMW2|B0BMW2_RAT Hydroxyacyl-Coenz				1
	B0BN47	tr|B0BN47|B0BN47_RAT Glutathione S-tra					1
	B0BN51	tr|B0BN51|B0BN51_RAT RCG26118, isoform			1
	B0BN73	tr|B0BN73|B0BN73_RAT Nat9 protein OS=R					1
	B0BN82	tr|B0BN82|B0BN82_RAT Brix domain conta				1
	B0BN91	tr|B0BN91|B0BN91_RAT Wdsof1 protein (F			1
	B0BNB9	tr|B0BNB9|B0BNB9_RAT HtrA serine pepti	1
	B1H240	tr|B1H240|B1H240_RAT Sfrs4 protein (Fr				1
	B1H256	tr|B1H256|B1H256_RAT RCG22885, isoform				1
	B1H2A5	tr|B1H2A5|B1H2A5_RAT Mtf2 protein (Fra				1
	B1WBQ5	tr|B1WBQ5|B1WBQ5_RAT Serine/threonine					1
	B1WBQ8	tr|B1WBQ8|B1WBQ8_RAT Glyceraldehyde 3-	1
	B1WBZ3	tr|B1WBZ3|B1WBZ3_RAT Ccdc123 protein O	1
	B1WC59	tr|B1WC59|B1WC59_RAT Exostoses (Multip	1
	B1WC80	tr|B1WC80|B1WC80_RAT Putative uncharac			1
	B2GUU1	tr|B2GUU1|B2GUU1_RAT Ythdf2 protein OS				1
	B2GUV2	tr|B2GUV2|B2GUV2_RAT Vacuolar protein			1
	B2GUW9	tr|B2GUW9|B2GUW9_RAT RGD1562161 protei		1
	B2GUX5	tr|B2GUX5|B2GUX5_RAT 5'-nucleotidase,	1
	B2GUY4	tr|B2GUY4|B2GUY4_RAT Epb4.9 protein OS				1
	B2GV03	tr|B2GV03|B2GV03_RAT Phosphorylase OS=	1
	B2GV26	tr|B2GV26|B2GV26_RAT LOC304239 protein		1
	B2GV85	tr|B2GV85|B2GV85_RAT Rnpc3 protein OS=	1
	B2RYP8	tr|B2RYP8|B2RYP8_RAT A disintegrin and				1
	B2RZ19	tr|B2RZ19|B2RZ19_RAT Zfp503 protein (F					1
	B2RZB2	tr|B2RZB2|B2RZB2_RAT Putative uncharac				1
	B2RZB7	tr|B2RZB7|B2RZB7_RAT Small nuclear rib			1
	B2RZC6	tr|B2RZC6|B2RZC6_RAT Ilf2 protein OS=R				1
	B3SVE5	tr|B3SVE5|B3SVE5_RAT Neuroprotective p					1
	B4DL17	tr|B4DL17|B4DL17_HUMAN cDNA FLJ52558,					1
	B4DQ49	tr|B4DQ49|B4DQ49_HUMAN cDNA FLJ54374,	1
	B4E2P9	tr|B4E2P9|B4E2P9_HUMAN cDNA FLJ56708,					1
	B4F772	tr|B4F772|B4F772_RAT Hspa4l protein OS	1
	B4F7E6	tr|B4F7E6|B4F7E6_RAT Syntaxin 3 OS=Rat	1
	B4F7E8	tr|B4F7E8|B4F7E8_RAT Family with seque				1
	B5DEJ1	tr|B5DEJ1|B5DEJ1_RAT Srgap2 protein OS					1
	B5DEL2	tr|B5DEL2|B5DEL2_RAT Cpsf1 protein OS=	1
	B5DEM5	tr|B5DEM5|B5DEM5_RAT Rpl14 protein (RC				1
	B5DEX2	tr|B5DEX2|B5DEX2_RAT Nphp1 protein (Fr					1
	B5DEY4	tr|B5DEY4|B5DEY4_RAT Mitochondrial rib				1
	B5DEZ4	tr|B5DEZ4|B5DEZ4_RAT Tcerg1 protein OS			1
	B5DEZ9	tr|B5DEZ9|B5DEZ9_RAT Otub2 protein OS=					1
	B5DF60	tr|B5DF60|B5DF60_RAT Eukaryotic transl				1
	B5DF84	tr|B5DF84|B5DF84_RAT Similar to CGI-94				1
	B5DF91	tr|B5DF91|B5DF91_RAT ELAV (Embryonic l				1
	B5DF93	tr|B5DF93|B5DF93_RAT Protein associate				1
	B5DFA0	tr|B5DFA0|B5DFA0_RAT Vil1 protein (Vil				1
	B5DFC1	tr|B5DFC1|B5DFC1_RAT Vps35 protein (Fr		1
	B5DFF5	tr|B5DFF5|B5DFF5_RAT Triobp protein (F				1
	B5DFG2	tr|B5DFG2|B5DFG2_RAT Hnrnpl protein (F				1
	B5DFG3	tr|B5DFG3|B5DFG3_RAT Ttll11 protein OS			1
	B5DFN4	tr|B5DFN4|B5DFN4_RAT Prefoldin subunit				1
	B6DYP8	tr|B6DYP8|B6DYP8_RAT Glutathione S-tra				1
	C0SSW8	tr|C0SSW8|C0SSW8_9MURI Eukaryotic tran				1
	C0SSX1	tr|C0SSX1|C0SSX1_9MURI Eukaryotic tran				1
	C5H4P9	tr|C5H4P9|C5H4P9_RAT Nexilin (Fragment	1
	O70188	tr|O70188|O70188_RAT Nuclear factor 1				1
	O70415	tr|O70415|O70415_RAT Putative pheromon				1
	O88752	tr|O88752|O88752_RAT Epsilon 1 globin	1
	P70625	tr|P70625|P70625_RAT Zonula occludens			1
	P70631	tr|P70631|P70631_RAT Succinyl-CoA synt				1
	P97903	tr|P97903|P97903_RAT Alpha-2u globulin	1
	Q14666	tr|Q14666|Q14666_HUMAN Radiated kerati					1
	Q1JU70	tr|Q1JU70|Q1JU70_RAT ZH3 protein OS=Ra				1
	Q2WCU6	tr|Q2WCU6|Q2WCU6_SPAJD HuR RNA binding				1
	Q32PZ7	tr|Q32PZ7|Q32PZ7_RAT Srp72 protein (Fr				1
	Q38PG2	tr|Q38PG2|Q38PG2_RAT AHNAK 1 (Fragment				1
	Q3MHT9	tr|Q3MHT9|Q3MHT9_RAT Fam129b protein (				1
	Q3MIE5	tr|Q3MIE5|Q3MIE5_RAT Dock2 protein OS=					1
	Q3T940	tr|Q3T940|Q3T940_RAT Apolipoprotein H				1
	Q3ZBA1	tr|Q3ZBA1|Q3ZBA1_RAT Ubc protein OS=Ra					1
	Q496Z1	tr|Q496Z1|Q496Z1_RAT Bicaudal D homolo				1
	Q498M7	tr|Q498M7|Q498M7_RAT CCR4-NOT transcri				1
	Q499Q4	tr|Q499Q4|Q499Q4_RAT Phosphoglucomutas				1
	Q4FZZ4	tr|Q4FZZ4|Q4FZZ4_RAT Pyruvate dehydrog					1
	Q4KLM9	tr|Q4KLM9|Q4KLM9_RAT Asparaginyl-tRNA				1
	Q4KLZ3	tr|Q4KLZ3|Q4KLZ3_RAT DAZ associated pr				1
	Q4KM66	tr|Q4KM66|Q4KM66_RAT LOC500183 protein				1
	Q4QQR7	tr|Q4QQR7|Q4QQR7_RAT Dsp protein (Frag			1
	Q4V8C1	tr|Q4V8C1|Q4V8C1_RAT RGD1306462 protei			1
	Q4V8E2	tr|Q4V8E2|Q4V8E2_RAT Proteasome (Proso	1
	Q4V8M7	tr|Q4V8M7|Q4V8M7_RAT LOC304239 protein		1
	Q566Q3	tr|Q566Q3|Q566Q3_RAT Mtf2 protein (Fra				1
	Q569C9	tr|Q569C9|Q569C9_RAT Golgi phosphoprot			1
	Q569D2	tr|Q569D2|Q569D2_RAT ST3 beta-galactos	1
	Q5BJN7	tr|Q5BJN7|Q5BJN7_RAT Finkel-Biskis-Rei			1
	Q5BJR5	tr|Q5BJR5|Q5BJR5_RAT Microspherule pro		1
	Q5BK47	tr|Q5BK47|Q5BK47_RAT Oxysterol-binding				1
	Q5EB84	tr|Q5EB84|Q5EB84_RAT Sh3tc2 protein (F				1
	Q5FWT0	tr|Q5FWT0|Q5FWT0_RAT Ubc protein (Frag					1
	Q5I0G7	tr|Q5I0G7|Q5I0G7_RAT Pabpc4 protein (F				1
	Q5I2Z0	tr|Q5I2Z0|Q5I2Z0_RAT Syndapin III OS=R				1
	Q5M9H2	tr|Q5M9H2|Q5M9H2_RAT Acyl-Coenzyme A d				1
	Q5PQW8	tr|Q5PQW8|Q5PQW8_RAT Guanylate binding					1
	Q5U1Y5	tr|Q5U1Y5|Q5U1Y5_RAT Heterogenous nucl				1
	Q5U2M4	tr|Q5U2M4|Q5U2M4_RAT DNA ligase OS=Rat		1
	Q5U2R8	tr|Q5U2R8|Q5U2R8_RAT Interferon activa				1
	Q5U4E5	tr|Q5U4E5|Q5U4E5_RAT Beta-transducin r				1
	Q5XHX4	tr|Q5XHX4|Q5XHX4_RAT Plk1 protein OS=R				1
	Q62591	tr|Q62591|Q62591_RATSO Rat alpha-1 inh				1
	Q63220	tr|Q63220|Q63220_RAT Alpha 2u-globulin	1
	Q63432	tr|Q63432|Q63432_RAT Rat protein kinas			1
	Q68FT8	tr|Q68FT8|Q68FT8_RAT Serine (Or cystei	1
	Q68G44	tr|Q68G44|Q68G44_RAT 3-hydroxy-3-methy				1
	Q6AY51	tr|Q6AY51|Q6AY51_RAT LOC686841 protein			1
	Q6AYC3	tr|Q6AYC3|Q6AYC3_RAT Zfp426l protein (	1
	Q6AYK0	tr|Q6AYK0|Q6AYK0_RAT Zinc finger prote				1
	Q6AYS2	tr|Q6AYS2|Q6AYS2_RAT Sideroflexin 1 OS				1
	Q6AZ44	tr|Q6AZ44|Q6AZ44_RAT Acyl-CoA thioeste			1
	Q6DUV1	tr|Q6DUV1|Q6DUV1_RAT Protein kinase C			1
	Q6IFV0	tr|Q6IFV0|Q6IFV0_RAT Type I keratin KA					1
	Q6IFW9	tr|Q6IFW9|Q6IFW9_RAT Type I keratin KA	1
	Q6IM78	tr|Q6IM78|Q6IM78_RAT Mitochondrial DNA			1
	Q6IRF5	tr|Q6IRF5|Q6IRF5_RAT Phospholipase A2,				1
	Q6IRI3	tr|Q6IRI3|Q6IRI3_RAT Protein kinase C				1
	Q6LCX1	tr|Q6LCX1|Q6LCX1_RAT Cytochrome P450 2			1
	Q6MG86	tr|Q6MG86|Q6MG86_RAT Advanced glycosyl				1
	Q6P513	tr|Q6P513|Q6P513_RAT Hdlbp protein OS=			1
	Q6P6T9	tr|Q6P6T9|Q6P6T9_RAT Karyopherin (Impo				1
	Q6P743	tr|Q6P743|Q6P743_RAT Adenosylhomocyste					1
	Q6P790	tr|Q6P790|Q6P790_RAT 60S ribosomal pro			1
	Q6P792	tr|Q6P792|Q6P792_RAT Four and a half L				1
	Q6P7B6	tr|Q6P7B6|Q6P7B6_RAT Ephrin B1 OS=Ratt		1
	Q6P7S6	tr|Q6P7S6|Q6P7S6_RAT Clusterin OS=Ratt			1
	Q6PDW2	tr|Q6PDW2|Q6PDW2_RAT Ribosomal protein			1
	Q6TUD1	tr|Q6TUD1|Q6TUD1_RAT LRRGT00113 OS=Rat				1
	Q6TXE2	tr|Q6TXE2|Q6TXE2_RAT LRRGT00057 OS=Rat			1
	Q6TXF6	tr|Q6TXF6|Q6TXF6_RAT LRRGT00043 OS=Rat			1
	Q6UN82	tr|Q6UN82|Q6UN82_RAT Liver regeneratio				1
	Q6ZPD6	tr|Q6ZPD6|Q6ZPD6_HUMAN cDNA FLJ25992 f					1
	Q6ZXC7	tr|Q6ZXC7|Q6ZXC7_RAT Alpha-2,8-sialylt				1
	Q70AM4	tr|Q70AM4|Q70AM4_RAT Kinesin 13B OS=Ra					1
	Q70X89	tr|Q70X89|Q70X89_RAT Sulphonylurea rec					1
	Q712J2	tr|Q712J2|Q712J2_RAT Bicaudal D protei				1
	Q712J3	tr|Q712J3|Q712J3_RAT Bicaudal D protei				1
	Q71RR7	tr|Q71RR7|Q71RR7_RAT Guanylate kinase					1
	Q7M081	tr|Q7M081|Q7M081_RAT DnaK-type molecul	1
	Q7M6Y8	tr|Q7M6Y8|Q7M6Y8_RAT Putative uncharac				1
	Q7TMA9	tr|Q7TMA9|Q7TMA9_RAT Aa1249 OS=Rattus					1
	Q7TP11	tr|Q7TP11|Q7TP11_RAT 6-phosphogluconat					1
	Q7TP94	tr|Q7TP94|Q7TP94_RAT Ab1-353 OS=Rattus	1
	Q7TPK5	tr|Q7TPK5|Q7TPK5_RAT Ac2-067 OS=Rattus			1
	Q7TQ76	tr|Q7TQ76|Q7TQ76_RAT Ac1292 OS=Rattus	1
	Q80ZA3	tr|Q80ZA3|Q80ZA3_RAT Alpha-2 antiplasm				1
	Q810G8	tr|Q810G8|Q810G8_RAT ATP-binding casse				1
	Q8CH93	tr|Q8CH93|Q8CH93_RAT Hyaluronan syntha		1
	Q8CHM6	tr|Q8CHM6|Q8CHM6_RAT Ankyrin repeat an				1
	Q8K3G3	tr|Q8K3G3|Q8K3G3_RAT Hypertrophied ske				1
	Q8QZV1	tr|Q8QZV1|Q8QZV1_RAT CGMP phosphodiest		1
	Q91WX9	tr|Q91WX9|Q91WX9_RAT Voltage-gated cal					1
	Q91ZL6	tr|Q91ZL6|Q91ZL6_RAT Transient recepto				1
	Q91ZL7	tr|Q91ZL7|Q91ZL7_RAT Transient recepto				1
	Q91ZL8	tr|Q91ZL8|Q91ZL8_RAT Transient recepto				1
	Q91ZL9	tr|Q91ZL9|Q91ZL9_RAT Transient recepto				1
	Q99PC0	tr|Q99PC0|Q99PC0_RAT Putative pheromon			1
	Q9EQ04	tr|Q9EQ04|Q9EQ04_RAT Inhibitor of apop					1
	Q9EQ05	tr|Q9EQ05|Q9EQ05_RAT Inhibitor of apop					1
	Q9ESE0	tr|Q9ESE0|Q9ESE0_RAT Epidermal growth				1
	Q9JIV3	tr|Q9JIV3|Q9JIV3_RAT Protocadherin alp			1
	Q9JJH9	tr|Q9JJH9|Q9JJH9_RAT Alpha-2u globulin					1
	Q9JJI0	tr|Q9JJI0|Q9JJI0_RAT Alpha-2u globulin	1
	Q9JJI1	tr|Q9JJI1|Q9JJI1_RAT Alpha-2u globulin	1
	Q9JJI3	tr|Q9JJI3|Q9JJI3_RAT Alpha-2u globulin					1
	Q9JLX3	tr|Q9JLX3|Q9JLX3_RAT Glutathione S-tra				1
	Q9JLX9	tr|Q9JLX9|Q9JLX9_RAT Beta actin (Fragm			1
	Q9JMB2	tr|Q9JMB2|Q9JMB2_RAT Type II brain 4.1			1
	Q9JMB3	tr|Q9JMB3|Q9JMB3_RAT Type II brain 4.1			1
	Q9QX70	tr|Q9QX70|Q9QX70_RAT Epidermal growth				1
	Q9QYQ9	tr|Q9QYQ9|Q9QYQ9_RATEX Homeobox protei			1
	Q9QYU6	tr|Q9QYU6|Q9QYU6_RAT Zinc finger prote		1
	Q9WUF7	tr|Q9WUF7|Q9WUF7_RAT Hyaluronan recept			1
	Q9Z0N9	tr|Q9Z0N9|Q9Z0N9_RAT Importin alpha OS				1
	Q9Z2X9	tr|Q9Z2X9|Q9Z2X9_RAT BEIGE OS=Rattus n				1

## Sheet: Table Expt 8
			Nº peptides
	Uniprot code	Protein	2-ME + INTEIN-BHTM	INTEIN-BHTM	2-ME + INTEIN-CONTROL	INTEIN-CONTROL	2-ME + CHITIN	CHITIN
	P04264	K2C1_HUMAN Keratin, type II cytoskeletal 1 OS=Homo sapiens GN=KRT1 P	37	17	27	19	29	34
	P35527	K1C9_HUMAN Keratin, type I cytoskeletal 9 OS=Homo sapiens GN=KRT9 PE	23	19	23	16	26	31
	O09171	BHMT1_RAT Betaine--homocysteine S-methyltransferase 1 OS=Rattus norv	55	9	41		25	2
	P13645	K1C10_HUMAN Keratin, type I cytoskeletal 10 OS=Homo sapiens GN=KRT10	25	17	20	16	18	21
	P02770	ALBU_RAT Serum albumin OS=Rattus norvegicus GN=Alb PE=1 SV=2		1	31	7	32	27
	P07896	ECHP_RAT Peroxisomal bifunctional enzyme OS=Rattus norvegicus GN=Ehh		28		14		28
	P35908	K22E_HUMAN Keratin, type II cytoskeletal 2 epidermal OS=Homo sapiens	11	9	12	8	13	17
	Q6AYT0	QOR_RAT Quinone oxidoreductase OS=Rattus norvegicus GN=Cryz PE=2 SV=		14		12		16
	Q64591	DECR_RAT 2,4-dienoyl-CoA reductase, mitochondrial OS=Rattus norvegic		6		12		23
	B2GV97	B2GV97_RAT LOC679383 protein OS=Rattus norvegicus GN=LOC679383 PE=2		22		17		1
	P13383	NUCL_RAT Nucleolin OS=Rattus norvegicus GN=Ncl PE=1 SV=3		13		12		15
	P06761	GRP78_RAT 78 kDa glucose-regulated protein OS=Rattus norvegicus GN=H			16		21	3
	P11598	PDIA3_RAT Protein disulfide-isomerase A3 OS=Rattus norvegicus GN=Pdi			19		17	1
	P24368	PPIB_RAT Peptidyl-prolyl cis-trans isomerase B OS=Rattus norvegicus		8		9		19
	P00761	TRYP_PIG Trypsin OS=Sus scrofa PE=1 SV=1	5	5	5	6	7	6
	P14141	CAH3_RAT Carbonic anhydrase 3 OS=Rattus norvegicus GN=Ca3 PE=1 SV=3			13		13	8
	P49911	AN32A_RAT Acidic leucine-rich nuclear phosphoprotein 32 family membe		16		15		1
	Q9WVK3	PECR_RAT Peroxisomal trans-2-enoyl-CoA reductase OS=Rattus norvegicu		8		10		14
	P17764	THIL_RAT Acetyl-CoA acetyltransferase, mitochondrial OS=Rattus norve		3		4		24
	P02091	HBB1_RAT Hemoglobin subunit beta-1 OS=Rattus norvegicus GN=Hbb PE=1			5	4	10	12
	P10860	DHE3_RAT Glutamate dehydrogenase 1, mitochondrial OS=Rattus norvegic			3		8	19
	P12346	TRFE_RAT Serotransferrin OS=Rattus norvegicus GN=Tf PE=1 SV=3			12		15	3
	Q5XHY5	SYTC_RAT Threonyl-tRNA synthetase, cytoplasmic OS=Rattus norvegicus				29		1
	P02533	K1C14_HUMAN Keratin, type I cytoskeletal 14 OS=Homo sapiens GN=KRT14	6	2	4	3	9	5
	Q8VID1	DHRS4_RAT Dehydrogenase/reductase SDR family member 4 OS=Rattus norv		7		7		11
	P01946	HBA_RAT Hemoglobin subunit alpha-1/2 OS=Rattus norvegicus GN=Hba1 PE			5	6	7	7
	P04762	CATA_RAT Catalase OS=Rattus norvegicus GN=Cat PE=1 SV=3			5		10	10
	P02692	FABPL_RAT Fatty acid-binding protein, liver OS=Rattus norvegicus GN=			9		10	5
	P63159	HMGB1_RAT High mobility group protein B1 OS=Rattus norvegicus GN=Hmg		2		13		8
	P14046	A1I3_RAT Alpha-1-inhibitor 3 OS=Rattus norvegicus GN=A1i3 PE=1 SV=1			2		20	1
	P04785	PDIA1_RAT Protein disulfide-isomerase OS=Rattus norvegicus GN=P4hb P			7		15
	Q5PQK5	Q5PQK5_RAT Radixin OS=Rattus norvegicus GN=Rdx PE=2 SV=1		6		6		9
	P62630	EF1A1_RAT Elongation factor 1-alpha 1 OS=Rattus norvegicus GN=Eef1a1		3		13		5
	P02761	MUP_RAT Major urinary protein OS=Rattus norvegicus PE=1 SV=1			8		11	2
	P13647	K2C5_HUMAN Keratin, type II cytoskeletal 5 OS=Homo sapiens GN=KRT5 P	6	1	2	1	5	5
	P18418	CALR_RAT Calreticulin OS=Rattus norvegicus GN=Calr PE=1 SV=1			8		11	1
	Q6AYD3	Q6AYD3_RAT Proliferation-associated 2G4 OS=Rattus norvegicus GN=Pa2g		6		4		9
	Q7TP47	HNRPQ_RAT Heterogeneous nuclear ribonucleoprotein Q OS=Rattus norveg		2		11		6
	Q68FR6	EF1G_RAT Elongation factor 1-gamma OS=Rattus norvegicus GN=Eef1g PE=				19
	P17074	RS19_RAT 40S ribosomal protein S19 OS=Rattus norvegicus GN=Rps19 PE=		6		5		7
	P49242	RS3A_RAT 40S ribosomal protein S3a OS=Rattus norvegicus GN=Rps3a PE=				8		10
	P38656	LA_RAT Lupus La protein homolog OS=Rattus norvegicus GN=Ssb PE=2 SV=		11		3		3
	Q5M943	Q5M943_RAT THUMP domain containing 1 OS=Rattus norvegicus GN=Thumpd1		3		7		7
	P29314	RS9_RAT 40S ribosomal protein S9 OS=Rattus norvegicus GN=Rps9 PE=1 S		1		8		7
	Q68FR9	Q68FR9_RAT Eukaryotic translation elongation factor 1 delta (Guanine				15		1
	P47245	NRDC_RAT Nardilysin OS=Rattus norvegicus GN=Nrd1 PE=2 SV=1		15
	Q6URK4	ROA3_RAT Heterogeneous nuclear ribonucleoprotein A3 OS=Rattus norveg		7		2		6
	P04905	GSTM1_RAT Glutathione S-transferase Mu 1 OS=Rattus norvegicus GN=Gst			5		4	6
	Q66X93	SND1_RAT Staphylococcal nuclease domain-containing protein 1 OS=Ratt				4		11
	Q9EST6	AN32B_RAT Acidic leucine-rich nuclear phosphoprotein 32 family membe		5		5		4
	B0K034	B0K034_RAT Putative uncharacterized protein RGD1309138 OS=Rattus nor		4		5		5
	P13471	RS14_RAT 40S ribosomal protein S14 OS=Rattus norvegicus GN=Rps14 PE=		2		7		5
	P00884	ALDOB_RAT Fructose-bisphosphate aldolase B OS=Rattus norvegicus GN=A			4		8	2
	P13086	SUCA_RAT Succinyl-CoA ligase [GDP-forming] subunit alpha, mitochondr			1	6		7
	Q62764	DBPA_RAT DNA-binding protein A OS=Rattus norvegicus GN=Csda PE=2 SV=1		4		4		5
	P02538	K2C6A_HUMAN Keratin, type II cytoskeletal 6A OS=Homo sapiens GN=KRT6	4	1	2		4	2
	P08503	ACADM_RAT Medium-chain specific acyl-CoA dehydrogenase, mitochondria				13
	P11884	ALDH2_RAT Aldehyde dehydrogenase, mitochondrial OS=Rattus norvegicus			4		8	1
	P19112	F16P1_RAT Fructose-1,6-bisphosphatase 1 OS=Rattus norvegicus GN=Fbp1			3		5	5
	P23562	B3AT_RAT Band 3 anion transport protein OS=Rattus norvegicus GN=Slc4					7	6
	P62243	RS8_RAT 40S ribosomal protein S8 OS=Rattus norvegicus GN=Rps8 PE=1 S				8		5
	O88311	O88311_RAT AlF-C1 OS=Rattus norvegicus GN=Hnrpab PE=2 SV=1		5		2		5
	B0BNC9	QORL2_RAT Quinone oxidoreductase-like protein 2 OS=Rattus norvegicus		4		1		7
	P10760	SAHH_RAT Adenosylhomocysteinase OS=Rattus norvegicus GN=Ahcy PE=1 SV			4		5	3
	P45953	ACADV_RAT Very long-chain specific acyl-CoA dehydrogenase, mitochond				11		1
	P31977	EZRI_RAT Ezrin OS=Rattus norvegicus GN=Ezr PE=1 SV=3		2		3		6
	P08779	K1C16_HUMAN Keratin, type I cytoskeletal 16 OS=Homo sapiens GN=KRT16	4	1	1		3	2
	P62890	RL30_RAT 60S ribosomal protein L30 OS=Rattus norvegicus GN=Rpl30 PE=		1		5		5
	P04642	LDHA_RAT L-lactate dehydrogenase A chain OS=Rattus norvegicus GN=Ldh			6		4	1
	P08010	GSTM2_RAT Glutathione S-transferase Mu 2 OS=Rattus norvegicus GN=Gst			4		4	3
	P63018	HSP7C_RAT Heat shock cognate 71 kDa protein OS=Rattus norvegicus GN=				3	6	2
	Q09167	SFRS5_RAT Splicing factor, arginine/serine-rich 5 OS=Rattus norvegic		5		3		2
	P62961	YBOX1_RAT Nuclease-sensitive element-binding protein 1 OS=Rattus nor		4		3		3
	P62902	RL31_RAT 60S ribosomal protein L31 OS=Rattus norvegicus GN=Rpl31 PE=		3		4		3
	P61354	RL27_RAT 60S ribosomal protein L27 OS=Rattus norvegicus GN=Rpl27 PE=		2		4		4
	P04041	GPX1_RAT Glutathione peroxidase 1 OS=Rattus norvegicus GN=Gpx1 PE=1			3		7
	P52759	UK114_RAT Ribonuclease UK114 OS=Rattus norvegicus GN=Hrsp12 PE=1 SV=			1		7	2
	Q9Z2M4	DECR2_RAT Peroxisomal 2,4-dienoyl-CoA reductase OS=Rattus norvegicus				1		9
	P13437	THIM_RAT 3-ketoacyl-CoA thiolase, mitochondrial OS=Rattus norvegicus			1		1	7
	P13646	K1C13_HUMAN Keratin, type I cytoskeletal 13 OS=Homo sapiens GN=KRT13	3		1		3	2
	P20059	HEMO_RAT Hemopexin OS=Rattus norvegicus GN=Hpx PE=1 SV=3			4		4	1
	P25093	FAAA_RAT Fumarylacetoacetase OS=Rattus norvegicus GN=Fah PE=1 SV=1			3		5	1
	P43138	APEX1_RAT DNA-(apurinic or apyrimidinic site) lyase OS=Rattus norveg				9
	Q03336	RGN_RAT Regucalcin OS=Rattus norvegicus GN=Rgn PE=1 SV=3			4		4	1
	Q9Z1A6	VIGLN_RAT Vigilin OS=Rattus norvegicus GN=Hdlbp PE=1 SV=1				5		4
	A7VJC2	ROA2_RAT Heterogeneous nuclear ribonucleoproteins A2/B1 OS=Rattus no		3		1		4
	P60868	RS20_RAT 40S ribosomal protein S20 OS=Rattus norvegicus GN=Rps20 PE=		2		3		3
	B5DEN5	B5DEN5_RAT Eukaryotic translation elongation factor 1 beta 2 (RCG224				8
	Q14533	KRT81_HUMAN Keratin, type II cuticular Hb1 OS=Homo sapiens GN=KRT81						8
	Q9QX69	LANC1_RAT LanC-like protein 1 OS=Rattus norvegicus GN=Lancl1 PE=2 SV				3		5
	P17132	HNRPC_RAT Heterogeneous nuclear ribonucleoprotein C (Fragment) OS=Ra		4		1		2
	O35763	MOES_RAT Moesin OS=Rattus norvegicus GN=Msn PE=1 SV=3		1		3		3
	P86252	PURA_RAT Transcriptional activator protein Pur-alpha (Fragments) OS=		1		3		3
	Q64428	ECHA_RAT Trifunctional enzyme subunit alpha, mitochondrial OS=Rattus		1		3		3
	P07632	SODC_RAT Superoxide dismutase [Cu-Zn] OS=Rattus norvegicus GN=Sod1 P			3		3	1
	P07756	CPSM_RAT Carbamoyl-phosphate synthase [ammonia], mitochondrial OS=Ra					4	3
	P12749	RL26_RAT 60S ribosomal protein L26 OS=Rattus norvegicus GN=Rpl26 PE=				3		4
	Q15323	K1H1_HUMAN Keratin, type I cuticular Ha1 OS=Homo sapiens GN=KRT31 PE						7
	P62282	RS11_RAT 40S ribosomal protein S11 OS=Rattus norvegicus GN=Rps11 PE=		3		2		1
	Q0ZFS8	Q0ZFS8_RAT Putative uncharacterized protein OS=Rattus norvegicus GN=		3		1		2
	Q6PDU1	SFRS2_RAT Splicing factor, arginine/serine-rich 2 OS=Rattus norvegic		3		2		1
	P01026	CO3_RAT Complement C3 OS=Rattus norvegicus GN=C3 PE=1 SV=3		2		1	1	2
	B1H239	B1H239_RAT Leucine rich repeat containing 49 (Predicted) OS=Rattus no	1	1	1	1	1	1
	Q6IMF3	K2C1_RAT Keratin, type II cytoskeletal 1 OS=Rattus norvegicus GN=Krt1	1	1	1	1	1	1
	P05544	SPA3L_RAT Serine protease inhibitor A3L OS=Rattus norvegicus GN=Serp			1		5
	P36970	GPX41_RAT Phospholipid hydroperoxide glutathione peroxidase, mitocho			1		5
	P97595	P97595_RAT Mast cell protease 9 (Fragment) OS=Rattus norvegicus GN=M	1			2	1	2
	Q5XIE0	AN32E_RAT Acidic leucine-rich nuclear phosphoprotein 32 family membe		4		1
	Q63945	SET_RAT Protein SET OS=Rattus norvegicus GN=Set PE=1 SV=2		3		2
	P63326	RS10_RAT 40S ribosomal protein S10 OS=Rattus norvegicus GN=Rps10 PE=2		2		2		1
	Q9JJ54	HNRPD_RAT Heterogeneous nuclear ribonucleoprotein D0 OS=Rattus norveg		2		1		2
	P04644	RS17_RAT 40S ribosomal protein S17 OS=Rattus norvegicus GN=Rps17 PE=		1		2		2
	P00481	OTC_RAT Ornithine carbamoyltransferase, mitochondrial OS=Rattus norv			3		1	1
	P01836	KACA_RAT Ig kappa chain C region, A allele OS=Rattus norvegicus PE=1			1		4
	P06866	HPT_RAT Haptoglobin OS=Rattus norvegicus GN=Hp PE=1 SV=3			3		2
	P16617	PGK1_RAT Phosphoglycerate kinase 1 OS=Rattus norvegicus GN=Pgk1 PE=1			2		2	1
	P17475	A1AT_RAT Alpha-1-antiproteinase OS=Rattus norvegicus GN=Serpina1 PE=			3		2
	P27867	DHSO_RAT Sorbitol dehydrogenase OS=Rattus norvegicus GN=Sord PE=1 SV			3		2
	P32755	HPPD_RAT 4-hydroxyphenylpyruvate dioxygenase OS=Rattus norvegicus GN			3		1	1
	P48500	TPIS_RAT Triosephosphate isomerase OS=Rattus norvegicus GN=Tpi1 PE=1			1		4
	P62246	RS15A_RAT 40S ribosomal protein S15a OS=Rattus norvegicus GN=Rps15a				2		3
	P62909	RS3_RAT 40S ribosomal protein S3 OS=Rattus norvegicus GN=Rps3 PE=2 S				5
	P62989	UBIQ_RAT Ubiquitin OS=Rattus norvegicus GN=Rps27a PE=1 SV=1			1	1	2	1
	Q3B8R4	Q3B8R4_RAT Igh-6 protein OS=Rattus norvegicus GN=Igh-6 PE=2 SV=1					5
	Q6AZ64	Q6AZ64_RAT X-ray repair complementing defective repair in Chinese ha				5
	Q6XDA1	Q6XDA1_RAT Erythroid spectrin alpha OS=Rattus norvegicus GN=Spta1 PE					5
	Q91YB6	Q91YB6_RAT Complement inhibitory factor H OS=Rattus norvegicus GN=Cf						5
	P47198	RL22_RAT 60S ribosomal protein L22 OS=Rattus norvegicus GN=Rpl22 PE=		2		1		1
	A2IA98	A2IA98_9NEOP 40S ribosomal protein S3 OS=Xenopsylla cheopis PE=2 SV=		1	1	1		1
	P18298	METK2_RAT S-adenosylmethionine synthetase isoform type-2 OS=Rattus n		1	3
	P61980	HNRPK_RAT Heterogeneous nuclear ribonucleoprotein K OS=Rattus norveg		1		1		2
	Q2M2I5	K1C24_HUMAN Keratin, type I cytoskeletal 24 OS=Homo sapiens GN=KRT24		1	1		1	1
	Q3SWU3	HNRDL_RAT Heterogeneous nuclear ribonucleoprotein D-like OS=Rattus n		1		1		2
	Q794E4	HNRPF_RAT Heterogeneous nuclear ribonucleoprotein F OS=Rattus norvegi		1		1	1	1
	O08839	BIN1_RAT Myc box-dependent-interacting protein 1 OS=Rattus norvegicu				4
	O88864	O88864_RAT Brain specific cortactin-binding protein CBP90 (Fragment)	1			1	1	1
	P09895	RL5_RAT 60S ribosomal protein L5 OS=Rattus norvegicus GN=Rpl5 PE=1 SV						4
	P16303	CES3_RAT Carboxylesterase 3 OS=Rattus norvegicus GN=Ces3 PE=1 SV=2			1		3
	P20611	PPAL_RAT Lysosomal acid phosphatase OS=Rattus norvegicus GN=Acp2 PE=	1		1	1	1
	P27952	RS2_RAT 40S ribosomal protein S2 OS=Rattus norvegicus GN=Rps2 PE=1 S				3		1
	P28037	FTHFD_RAT 10-formyltetrahydrofolate dehydrogenase OS=Rattus norvegic			1		3
	P46462	TERA_RAT Transitional endoplasmic reticulum ATPase OS=Rattus norvegi					4
	P52925	HMGB2_RAT High mobility group protein B2 OS=Rattus norvegicus GN=Hmg				4
	P62850	RS24_RAT 40S ribosomal protein S24 OS=Rattus norvegicus GN=Rps24 PE=2				3		1
	P62853	RS25_RAT 40S ribosomal protein S25 OS=Rattus norvegicus GN=Rps25 PE=				4
	P80254	DOPD_RAT D-dopachrome decarboxylase OS=Rattus norvegicus GN=Ddt PE=1			2		1	1
	Q4KM49	SYYC_RAT Tyrosyl-tRNA synthetase, cytoplasmic OS=Rattus norvegicus G				3		1
	Q5EBA4	Q5EBA4_RAT Nipsnap1 protein (Fragment) OS=Rattus norvegicus GN=Nipsn				4
	Q62669	Q62669_RAT Zero beta-1 globin OS=Rattus norvegicus GN=MGC72973 PE=3 S				1	1	2
	Q6AYR0	Q6AYR0_RAT Homogentisate 1, 2-dioxygenase OS=Rattus norvegicus GN=Hg					4
	Q6P7P8	Q6P7P8_RAT X-ray repair complementing defective repair in Chinese ha				4
	Q8VIF7	SBP1_RAT Selenium-binding protein 1 OS=Rattus norvegicus GN=Selenbp1			2		2
	Q91ZW1	TFAM_RAT Transcription factor A, mitochondrial OS=Rattus norvegicus				4
	Q9IKC5	IORF_CVRSD Protein I OS=Rat coronavirus (strain 681) GN=N PE=3 SV=1			1	1	1	1
	Q9QY17	PACN2_RAT Protein kinase C and casein kinase substrate in neurons 2				4
	P63324	RS12_RAT 40S ribosomal protein S12 OS=Rattus norvegicus GN=Rps12 PE=		3
	Q4QQV4	Q4QQV4_RAT Histidyl-tRNA synthetase OS=Rattus norvegicus GN=Hars PE=		2		1
	B0BN81	B0BN81_RAT Ribosomal protein S5, isoform CRA_b OS=Rattus norvegicus G		1		1		1
	P04256	ROA1_RAT Heterogeneous nuclear ribonucleoprotein A1 OS=Rattus norveg		1				2
	P19139	CSK21_RAT Casein kinase II subunit alpha OS=Rattus norvegicus GN=Csn		1		1		1
	P28042	SSBP_RAT Single-stranded DNA-binding protein, mitochondrial OS=Rattu		1		1		1
	P62907	RL10A_RAT 60S ribosomal protein L10a OS=Rattus norvegicus GN=Rpl10a		1		1		1
	Q68G49	Q68G49_RAT Carboxylesterase-like OS=Rattus norvegicus GN=LOC291863 P		1		1		1
	Q6PDV8	Q6PDV8_RAT Ribosomal protein L22 OS=Rattus norvegicus GN=Rpl22 PE=2 S		1		1		1
	Q80W87	ROBO4_RAT Roundabout homolog 4 OS=Rattus norvegicus GN=Robo4 PE=2 SV=	1	1		1
	Q9EPH8	PABP1_RAT Polyadenylate-binding protein 1 OS=Rattus norvegicus GN=Pa		1		2
	B0BNN3	CAH1_RAT Carbonic anhydrase 1 OS=Rattus norvegicus GN=Ca1 PE=1 SV=1			1		2
	O76014	KRT37_HUMAN Keratin, type I cuticular Ha7 OS=Homo sapiens GN=KRT37 P						3
	P00502	GSTA1_RAT Glutathione S-transferase alpha-1 OS=Rattus norvegicus GN=					3
	P00507	AATM_RAT Aspartate aminotransferase, mitochondrial OS=Rattus norvegic			1		2
	P01835	KACB_RAT Ig kappa chain C region, B allele OS=Rattus norvegicus PE=1				1	1	1
	P02767	TTHY_RAT Transthyretin OS=Rattus norvegicus GN=Ttr PE=1 SV=1			2		1
	P04276	VTDB_RAT Vitamin D-binding protein OS=Rattus norvegicus GN=Gc PE=1 S			2		1
	P14604	ECHM_RAT Enoyl-CoA hydratase, mitochondrial OS=Rattus norvegicus GN=E			1		1	1
	P16638	ACLY_RAT ATP-citrate synthase OS=Rattus norvegicus GN=Acly PE=1 SV=1						3
	P38659	PDIA4_RAT Protein disulfide-isomerase A4 OS=Rattus norvegicus GN=Pdi					3
	P41562	IDHC_RAT Isocitrate dehydrogenase [NADP] cytoplasmic OS=Rattus norve			1			2
	P52020	ERG1_RAT Squalene monooxygenase OS=Rattus norvegicus GN=Sqle PE=2 SV	1		1		1
	P60711	ACTB_RAT Actin, cytoplasmic 1 OS=Rattus norvegicus GN=Actb PE=1 SV=1					1	2
	P62083	RS7_RAT 40S ribosomal protein S7 OS=Rattus norvegicus GN=Rps7 PE=1 S				3
	P62703	RS4X_RAT 40S ribosomal protein S4, X isoform OS=Rattus norvegicus GN				3
	P62752	RL23A_RAT 60S ribosomal protein L23a OS=Rattus norvegicus GN=Rpl23a				1		2
	P62755	RS6_RAT 40S ribosomal protein S6 OS=Rattus norvegicus GN=Rps6 PE=1 S				2		1
	P97562	ACOX2_RAT Peroxisomal acyl-coenzyme A oxidase 2 OS=Rattus norvegicus						3
	Q02974	KHK_RAT Ketohexokinase OS=Rattus norvegicus GN=Khk PE=1 SV=1			1		2
	Q5XJW6	Q5XJW6_RAT Cfh protein OS=Rattus norvegicus GN=Cfh PE=2 SV=1						3
	Q62736	CALD1_RAT Non-muscle caldesmon OS=Rattus norvegicus GN=Cald1 PE=1 SV=						3
	Q641Y5	ATG7_RAT Autophagy-related protein 7 OS=Rattus norvegicus GN=Atg7 PE			1		1	1
	Q64573	EST4_RAT Liver carboxylesterase 4 OS=Rattus norvegicus PE=2 SV=2					3
	Q66HD0	ENPL_RAT Endoplasmin OS=Rattus norvegicus GN=Hsp90b1 PE=1 SV=2					3
	Q6AXS5	PAIRB_RAT Plasminogen activator inhibitor 1 RNA-binding protein OS=R				2		1
	Q6P6R6	Q6P6R6_RAT Transglutaminase 2, C polypeptide OS=Rattus norvegicus GN				3
	Q7M0E7	RM14_RAT 39S ribosomal protein L14, mitochondrial OS=Rattus norvegic			1		1	1
	Q9QXQ5	WNT4_RAT Protein Wnt-4 OS=Rattus norvegicus GN=Wnt4 PE=2 SV=1			1		1	1
	Q9WTS8	FCN1_RAT Ficolin-1 OS=Rattus norvegicus GN=Fcn1 PE=2 SV=2					3
	P63245	GBLP_RAT Guanine nucleotide-binding protein subunit beta-2-like 1 OS		2
	Q5PQM1	Q5PQM1_RAT Splicing factor, arginine/serine-rich 6 OS=Rattus norvegi		2
	B0BND0	ENPP6_RAT Ectonucleotide pyrophosphatase/phosphodiesterase family me		1				1
	B2RYX0	B2RYX0_RAT Naca protein OS=Rattus norvegicus GN=Naca PE=2 SV=1		1				1
	B5DFC8	EIF3C_RAT Eukaryotic translation initiation factor 3 subunit C OS=Ra		1		1
	P80349	FUC3_RAT Fuctinin-3 (Fragment) OS=Rattus norvegicus PE=1 SV=1		1		1
	Q3B8Q0	MARE2_RAT Microtubule-associated protein RP/EB family member 2 OS=Ra		1		1
	Q5EBB0	Q5EBB0_RAT Similar to 14-3-3 protein sigma OS=Rattus norvegicus GN=L		1		1
	Q8K4T4	FLIP1_RAT Filamin-A-interacting protein 1 OS=Rattus norvegicus GN=Fi		1		1
	Q8VHV7	HNRH1_RAT Heterogeneous nuclear ribonucleoprotein H OS=Rattus norvegi		1			1
	Q9JIH7	WNK1_RAT Serine/threonine-protein kinase WNK1 OS=Rattus norvegicus G		1		1
	B0BMY3	B0BMY3_RAT LOC682902 protein OS=Rattus norvegicus GN=LOC682902 PE=2			1		1
	B0BN99	B0BN99_RAT Hmgb3 protein OS=Rattus norvegicus GN=Hmgb3 PE=2 SV=1				2
	B0BNM3	B0BNM3_RAT Snx9 protein OS=Rattus norvegicus GN=Snx9 PE=2 SV=1				2
	B1H263	B1H263_RAT RGD1307041 protein (Fragment) OS=Rattus norvegicus GN=RGD				1	1
	B5DEX2	B5DEX2_RAT Nphp1 protein (Fragment) OS=Rattus norvegicus GN=Nphp1 PE			1		1
	O88563	MRP3_RAT Canalicular multispecific organic anion transporter 2 OS=Ra				1		1
	O88989	MDHC_RAT Malate dehydrogenase, cytoplasmic OS=Rattus norvegicus GN=M			1		1
	P02090	HBB_SPAEH Hemoglobin subunit beta OS=Spalax leucodon ehrenbergi GN=H			1			1
	P04636	MDHM_RAT Malate dehydrogenase, mitochondrial OS=Rattus norvegicus GN					2
	P05545	SPA3K_RAT Serine protease inhibitor A3K OS=Rattus norvegicus GN=Serp					2
	P07824	ARGI1_RAT Arginase-1 OS=Rattus norvegicus GN=Arg1 PE=1 SV=2						2
	P11232	THIO_RAT Thioredoxin OS=Rattus norvegicus GN=Txn PE=1 SV=2			1		1
	P11517	HBB2_RAT Hemoglobin subunit beta-2 OS=Rattus norvegicus PE=1 SV=2						2
	P12035	K2C3_HUMAN Keratin, type II cytoskeletal 3 OS=Homo sapiens GN=KRT3 P					1	1
	P12847	MYH3_RAT Myosin-3 OS=Rattus norvegicus GN=Myh3 PE=2 SV=1			1	1
	P14630	APOM_RAT Apolipoprotein M OS=Rattus norvegicus GN=Apom PE=1 SV=2			1		1
	P14659	HSP72_RAT Heat shock-related 70 kDa protein 2 OS=Rattus norvegicus G				1	1
	P15257	HNF1A_RAT Hepatocyte nuclear factor 1-alpha OS=Rattus norvegicus GN=				2
	P15924	DESP_HUMAN Desmoplakin OS=Homo sapiens GN=DSP PE=1 SV=3	1			1
	P19014	HBA_CRIGA Hemoglobin subunit alpha OS=Cricetomys gambianus GN=HBA PE=					1	1
	P23457	DIDH_RAT 3-alpha-hydroxysteroid dehydrogenase OS=Rattus norvegicus G					2
	P23785	GRN_RAT Granulins OS=Rattus norvegicus GN=Grn PE=1 SV=3			1		1
	P24049	RL17_RAT 60S ribosomal protein L17 OS=Rattus norvegicus GN=Rpl17 PE=2				2
	P24050	RS5_RAT 40S ribosomal protein S5 OS=Rattus norvegicus GN=Rps5 PE=2 SV				1		1
	P27321	ICAL_RAT Calpastatin OS=Rattus norvegicus GN=Cast PE=1 SV=3				2
	P27791	KAPCA_RAT cAMP-dependent protein kinase catalytic subunit alpha OS=R	1			1
	P37200	ARRE_RAT Arrestin-E (Fragment) OS=Rattus norvegicus GN=Ear PE=2 SV=1				1		1
	P50137	TKT_RAT Transketolase OS=Rattus norvegicus GN=Tkt PE=1 SV=1					1	1
	P51635	AK1A1_RAT Alcohol dehydrogenase [NADP+] OS=Rattus norvegicus GN=Akr1a					2
	P55063	HS71L_RAT Heat shock 70 kDa protein 1L OS=Rattus norvegicus GN=Hspa1				1	1
	P62161	CALM_RAT Calmodulin OS=Rattus norvegicus GN=Calm1 PE=1 SV=2					2
	P62250	RS16_RAT 40S ribosomal protein S16 OS=Rattus norvegicus GN=Rps16 PE=1				2
	P62278	RS13_RAT 40S ribosomal protein S13 OS=Rattus norvegicus GN=Rps13 PE=				2
	P62425	RL7A_RAT 60S ribosomal protein L7a OS=Rattus norvegicus GN=Rpl7a PE=1				1		1
	P62738	ACTA_RAT Actin, aortic smooth muscle OS=Rattus norvegicus GN=Acta2 P						2
	P62859	RS28_RAT 40S ribosomal protein S28 OS=Rattus norvegicus GN=Rps28 PE=1				1		1
	P62864	RS30_RAT 40S ribosomal protein S30 OS=Rattus norvegicus GN=Fau PE=1				1		1
	P62919	RL8_RAT 60S ribosomal protein L8 OS=Rattus norvegicus GN=Rpl8 PE=2 S				2
	P83556	KI3L1_RAT Killer cell immunoglobulin-like receptor 3DL1 OS=Rattus no				1		1
	Q04462	SYVC_RAT Valyl-tRNA synthetase OS=Rattus norvegicus GN=Vars PE=2 SV=2				2
	Q04931	SSRP1_RAT FACT complex subunit SSRP1 OS=Rattus norvegicus GN=Ssrp1 P			1		1
	Q32ZG0	Q32ZG0_RAT DEFB36 OS=Rattus norvegicus GN=Defb36 PE=4 SV=1			1		1
	Q4V8C1	Q4V8C1_RAT RGD1306462 protein OS=Rattus norvegicus GN=RGD1306462 PE=				1		1
	Q566E4	Q566E4_RAT Heterogeneous nuclear ribonucleoprotein R OS=Rattus norve				1		1
	Q5I2Z0	Q5I2Z0_RAT Syndapin III OS=Rattus norvegicus GN=Pacsin3 PE=2 SV=1				1		1
	Q5M7W4	TMC5_RAT Transmembrane channel-like protein 5 OS=Rattus norvegicus G				1		1
	Q5M9G3	CAPR1_RAT Caprin-1 OS=Rattus norvegicus GN=Caprin1 PE=1 SV=2						2
	Q5U2R0	MAT2B_RAT Methionine adenosyltransferase 2 subunit beta OS=Rattus nor			2
	Q5XHY1	LR16B_RAT Leucine-rich repeat-containing protein 16B OS=Rattus norve			1		1
	Q5XIC4	SPG21_RAT Maspardin OS=Rattus norvegicus GN=Spg21 PE=2 SV=1				1		1
	Q62812	MYH9_RAT Myosin-9 OS=Rattus norvegicus GN=Myh9 PE=1 SV=3					1	1
	Q63041	A1M_RAT Alpha-1-macroglobulin OS=Rattus norvegicus GN=A1m PE=1 SV=1					2
	Q63555	Q63555_RAT SP120 OS=Rattus norvegicus GN=Hnrpu PE=2 SV=1				2
	Q64568	AT2B3_RAT Plasma membrane calcium-transporting ATPase 3 OS=Rattus no			1		1
	Q68FS8	Q68FS8_RAT RNA terminal phosphate cyclase domain 1 OS=Rattus norvegic				1		1
	Q6AYM2	TEKT2_RAT Tektin-2 OS=Rattus norvegicus GN=Tekt2 PE=2 SV=1					1	1
	Q6IG00	K2C4_RAT Keratin, type II cytoskeletal 4 OS=Rattus norvegicus GN=Krt4	1				1
	Q6TXH5	Q6TXH5_RAT LRRGT00024 OS=Rattus norvegicus GN=Ints6 PE=2 SV=1				1		1
	Q8K3Y6	ZCCHV_RAT Zinc finger CCCH-type antiviral protein 1 OS=Rattus norveg				1		1
	Q91YA8	CLOCK_SPAJD Circadian locomoter output cycles protein kaput OS=Spalax					1	1
	Q99JD2	TEKT1_RAT Tektin-1 OS=Rattus norvegicus GN=Tekt1 PE=2 SV=1			1		1
	Q9EPV5	APAF_RAT Apoptotic protease-activating factor 1 OS=Rattus norvegicus			1			1
	Q9EQP5	PRELP_RAT Prolargin OS=Rattus norvegicus GN=Prelp PE=2 SV=1				2
	B0LT89	B0LT89_RAT Serine/threonine Ste20-like kinase 3 OS=Rattus norvegicus		1
	B1H240	B1H240_RAT Sfrs4 protein (Fragment) OS=Rattus norvegicus GN=Sfrs4 PE=		1
	B1H281	B1H281_RAT LOC499754 protein OS=Rattus norvegicus GN=LOC499754 PE=2 S		1
	B1WC97	KCTD7_RAT BTB/POZ domain-containing protein KCTD7 OS=Rattus norvegicu		1
	B5DEY6	B5DEY6_RAT Siglecg protein (Fragment) OS=Rattus norvegicus GN=Siglecg		1
	B5DFF5	B5DFF5_RAT Triobp protein (Fragment) OS=Rattus norvegicus GN=Triobp		1
	O35796	C1QBP_RAT Complement component 1 Q subcomponent-binding protein, mito		1
	P23514	COPB_RAT Coatomer subunit beta OS=Rattus norvegicus GN=Copb1 PE=1 SV=		1
	P50393	PA24A_RAT Cytosolic phospholipase A2 OS=Rattus norvegicus GN=Pla2g4a		1
	P56536	KIF5C_RAT Kinesin heavy chain isoform 5C (Fragment) OS=Rattus norvegi		1
	P62997	TRA2B_RAT Transformer-2 protein homolog beta OS=Rattus norvegicus GN=		1
	P69736	EDF1_RAT Endothelial differentiation-related factor 1 OS=Rattus norv		1
	P85972	VINC_RAT Vinculin OS=Rattus norvegicus GN=Vcl PE=1 SV=1		1
	Q4KMB8	Q4KMB8_RAT Cardiotrophin-like cytokine factor 1 OS=Rattus norvegicus		1
	Q599M0	Q599M0_9BETA R140 protein OS=Murid herpesvirus 2 GN=r140 PE=4 SV=1		1
	Q5U2V4	PLBL1_RAT Putative phospholipase B-like 1 OS=Rattus norvegicus GN=Pl		1
	Q5XIQ3	CXXC5_RAT CXXC-type zinc finger protein 5 OS=Rattus norvegicus GN=Cx		1
	Q63068	PHAX_RAT Phosphorylated adapter RNA export protein OS=Rattus norvegic		1
	Q63637	Q63637_RAT Natural killer cell protease 7 OS=Rattus norvegicus GN=Gz		1
	Q641X2	LEO1_RAT RNA polymerase-associated protein LEO1 OS=Rattus norvegicus		1
	Q66HM7	Q66HM7_RAT Sjogren syndrome antigen B OS=Rattus norvegicus GN=Ssb PE		1
	Q68FX2	Q68FX2_RAT RCG44069 OS=Rattus norvegicus GN=Serpinb6b PE=2 SV=1		1
	Q6PDW1	Q6PDW1_RAT 40S ribosomal protein S12 OS=Rattus norvegicus GN=Rps12 P		1
	Q6VV72	IF1A_RAT Eukaryotic translation initiation factor 1A OS=Rattus norveg		1
	Q8CFG3	Q8CFG3_RAT Spinelinin OS=Rattus norvegicus GN=Stox2 PE=4 SV=1		1
	Q9EPJ2	Q9EPJ2_RAT Metalloprotease/disintegrin (Fragment) OS=Rattus norvegic		1
	A0JPN7	A0JPN7_RAT Cleavage stimulation factor, 3' pre-RNA, subunit 3 OS=Rat					1
	A0JPQ3	A0JPQ3_RAT RGD1562533 protein OS=Rattus norvegicus GN=RGD1562533 PE=	1
	A1A5S1	A1A5S1_RAT PRP6 pre-mRNA splicing factor 6 homolog (S. cerevisiae) O	1
	A2IAC4	A2IAC4_9NEOP 60S acidic ribosomal protein P1 OS=Xenopsylla cheopis P						1
	A2RRU1	GYS1_RAT Glycogen [starch] synthase, muscle OS=Rattus norvegicus GN=					1
	B0BN32	B0BN32_RAT LOC684771 protein OS=Rattus norvegicus GN=LOC684771 PE=2				1
	B0BN55	B0BN55_RAT Uroporphyrinogen decarboxylase OS=Rattus norvegicus GN=Ur						1
	B0K017	B0K017_RAT ADP-ribosylhydrolase like 2 OS=Rattus norvegicus GN=Adprh						1
	B1H275	B1H275_RAT Wbscr22 protein OS=Rattus norvegicus GN=LOC360830 PE=2 SV				1
	B1H276	B1H276_RAT RGD1564174 protein OS=Rattus norvegicus GN=RGD1564174 PE=			1
	B1WC59	B1WC59_RAT Exostoses (Multiple)-like 2, isoform CRA_a OS=Rattus norv			1
	B1WC80	B1WC80_RAT Putative uncharacterized protein RGD1563692 OS=Rattus nor				1
	B2GV15	B2GV15_RAT Dihydrolipoamide branched chain transacylase E2 OS=Rattus				1
	B2RYC3	B2RYC3_RAT Putative uncharacterized protein RGD1306746_predicted OS=			1
	B2RYL4	B2RYL4_RAT Armc6 protein OS=Rattus norvegicus GN=Armc6 PE=2 SV=1						1
	B2RYN6	B2RYN6_RAT Adaptor-related protein complex 1, gamma 1 subunit, isofor						1
	B2RZ34	B2RZ34_RAT Papola protein OS=Rattus norvegicus GN=Papola PE=2 SV=1						1
	B5DEZ9	B5DEZ9_RAT Otub2 protein OS=Rattus norvegicus GN=Otub2 PE=2 SV=1			1
	B5DF65	B5DF65_RAT Biliverdin reductase B (Flavin reductase (NADPH)) (Biliver			1
	B5DF73	B5DF73_RAT Gbp5 protein (Fragment) OS=Rattus norvegicus GN=Gbp5 PE=2				1
	B5DFA1	B5DFA1_RAT Tbc1d2 protein OS=Rattus norvegicus GN=Tbc1d2 PE=2 SV=1						1
	B5DFH1	B5DFH1_RAT Iqgap1 protein (Fragment) OS=Rattus norvegicus GN=Iqgap1 P				1
	O08719	EVL_RAT Ena/VASP-like protein OS=Rattus norvegicus GN=Evl PE=2 SV=1					1
	O35762	NKX61_RAT Homeobox protein Nkx-6.1 OS=Rattus norvegicus GN=Nkx6-1 PE	1
	O35812	O35812_RAT PHEX protein OS=Rattus norvegicus GN=Phex PE=2 SV=1				1
	O43790	KRT86_HUMAN Keratin, type II cuticular Hb6 OS=Homo sapiens GN=KRT86						1
	O70173	P3C2G_RAT Phosphatidylinositol-4-phosphate 3-kinase C2 domain-contai						1
	O76013	KRT36_HUMAN Keratin, type I cuticular Ha6 OS=Homo sapiens GN=KRT36 PE	1
	O88382	MAGI2_RAT Membrane-associated guanylate kinase, WW and PDZ domain-co						1
	O88457	SCNBA_RAT Sodium channel protein type 11 subunit alpha OS=Rattus norv				1
	O88761	PSMD1_RAT 26S proteasome non-ATPase regulatory subunit 1 OS=Rattus n						1
	O88902	PTN23_RAT Tyrosine-protein phosphatase non-receptor type 23 (Fragmen	1
	P00763	TRY2_RAT Anionic trypsin-2 OS=Rattus norvegicus GN=Prss2 PE=1 SV=2						1
	P01943	HBA_SPAEH Hemoglobin subunit alpha OS=Spalax leucodon ehrenbergi GN=					1
	P02651	APOA4_RAT Apolipoprotein A-IV OS=Rattus norvegicus GN=Apoa4 PE=2 SV=				1
	P04550	PTMS_RAT Parathymosin OS=Rattus norvegicus GN=Ptms PE=1 SV=2					1
	P04903	GSTA2_RAT Glutathione S-transferase alpha-2 OS=Rattus norvegicus GN=					1
	P04937	FINC_RAT Fibronectin OS=Rattus norvegicus GN=Fn1 PE=1 SV=2						1
	P06766	DPOLB_RAT DNA polymerase beta OS=Rattus norvegicus GN=Polb PE=1 SV=4				1
	P07895	SODM_RAT Superoxide dismutase [Mn], mitochondrial OS=Rattus norvegic						1
	P08934	KNG1_RAT Kininogen-1 OS=Rattus norvegicus GN=Kng1 PE=2 SV=1						1
	P09414	NFIA_RAT Nuclear factor 1 A-type OS=Rattus norvegicus GN=Nfia PE=1 S				1
	P09606	GLNA_RAT Glutamine synthetase OS=Rattus norvegicus GN=Glul PE=1 SV=3					1
	P0C6P7	FEM1B_RAT Protein fem-1 homolog B OS=Rattus norvegicus GN=Fem1b PE=1			1
	P0C927	ASB14_RAT Ankyrin repeat and SOCS box-containing protein 14 OS=Rattu						1
	P10687	PLCB1_RAT 1-phosphatidylinositol-4,5-bisphosphate phosphodiesterase				1
	P11030	ACBP_RAT Acyl-CoA-binding protein OS=Rattus norvegicus GN=Dbi PE=1 SV					1
	P11250	RL34_RAT 60S ribosomal protein L34 OS=Rattus norvegicus GN=Rpl34 PE=				1
	P13084	NPM_RAT Nucleophosmin OS=Rattus norvegicus GN=Npm1 PE=1 SV=1						1
	P13255	GNMT_RAT Glycine N-methyltransferase OS=Rattus norvegicus GN=Gnmt PE					1
	P13444	METK1_RAT S-adenosylmethionine synthetase isoform type-1 OS=Rattus n			1
	P15083	PIGR_RAT Polymeric immunoglobulin receptor OS=Rattus norvegicus GN=P					1
	P15387	KCNB1_RAT Potassium voltage-gated channel subfamily B member 1 OS=Ra					1
	P15650	ACADL_RAT Long-chain specific acyl-CoA dehydrogenase, mitochondrial O						1
	P15709	ST2A1_RAT Bile salt sulfotransferase OS=Rattus norvegicus GN=St2a1 PE						1
	P16232	DHI1_RAT Corticosteroid 11-beta-dehydrogenase isozyme 1 OS=Rattus nor			1
	P18886	CPT2_RAT Carnitine O-palmitoyltransferase 2, mitochondrial OS=Rattus					1
	P23680	SAMP_RAT Serum amyloid P-component OS=Rattus norvegicus GN=Apcs PE=2					1
	P24054	SPRL1_RAT SPARC-like protein 1 OS=Rattus norvegicus GN=Sparcl1 PE=2				1
	P25961	PTH1R_RAT Parathyroid hormone/parathyroid hormone-related peptide re						1
	P26644	APOH_RAT Beta-2-glycoprotein 1 OS=Rattus norvegicus GN=Apoh PE=2 SV=						1
	P29476	NOS1_RAT Nitric oxide synthase, brain OS=Rattus norvegicus GN=Nos1 PE					1
	P29994	ITPR1_RAT Inositol 1,4,5-trisphosphate receptor type 1 OS=Rattus nor						1
	P35213	1433B_RAT 14-3-3 protein beta/alpha OS=Rattus norvegicus GN=Ywhab PE						1
	P36201	CRIP2_RAT Cysteine-rich protein 2 OS=Rattus norvegicus GN=Crip2 PE=2						1
	P48037	ANXA6_RAT Annexin A6 OS=Rattus norvegicus GN=Anxa6 PE=1 SV=2			1
	P50463	CSRP3_RAT Cysteine and glycine-rich protein 3 OS=Rattus norvegicus GN					1
	P51577	P2RX4_RAT P2X purinoceptor 4 OS=Rattus norvegicus GN=P2rx4 PE=1 SV=1	1
	P51652	AKC1H_RAT Aldo-keto reductase family 1 member C18 OS=Rattus norvegic					1
	P52555	ERP29_RAT Endoplasmic reticulum protein ERp29 OS=Rattus norvegicus G					1
	P54758	EPHA6_RAT Ephrin type-A receptor 6 OS=Rattus norvegicus GN=Epha6 PE=					1
	P62271	RS18_RAT 40S ribosomal protein S18 OS=Rattus norvegicus GN=Rps18 PE=1				1
	P62856	RS26_RAT 40S ribosomal protein S26 OS=Rattus norvegicus GN=Rps26 PE=3				1
	P62963	PROF1_RAT Profilin-1 OS=Rattus norvegicus GN=Pfn1 PE=1 SV=2					1
	P63016	PAX6_RAT Paired box protein Pax-6 OS=Rattus norvegicus GN=Pax6 PE=2 S					1
	P68101	IF2A_RAT Eukaryotic translation initiation factor 2 subunit 1 OS=Rat						1
	P70498	PLD2_RAT Phospholipase D2 OS=Rattus norvegicus GN=Pld2 PE=1 SV=2			1
	P70567	TMOD1_RAT Tropomodulin-1 OS=Rattus norvegicus GN=Tmod1 PE=2 SV=1						1
	P80385	AAKG1_RAT 5'-AMP-activated protein kinase subunit gamma-1 OS=Rattus						1
	P85973	PNPH_RAT Purine nucleoside phosphorylase OS=Rattus norvegicus GN=Np P			1
	P97576	GRPE1_RAT GrpE protein homolog 1, mitochondrial OS=Rattus norvegicus				1
	P97844	RGS1_RAT Regulator of G-protein signaling 1 OS=Rattus norvegicus GN=						1
	Q00959	NMDE1_RAT Glutamate [NMDA] receptor subunit epsilon-1 OS=Rattus norv						1
	Q02527	MGAT3_RAT Beta-1,4-mannosyl-glycoprotein 4-beta-N-acetylglucosaminyl						1
	Q03626	MUG1_RAT Murinoglobulin-1 OS=Rattus norvegicus GN=Mug1 PE=2 SV=1					1
	Q04695	K1C17_HUMAN Keratin, type I cytoskeletal 17 OS=Homo sapiens GN=KRT17					1
	Q05343	RXRA_RAT Retinoic acid receptor RXR-alpha OS=Rattus norvegicus GN=Rx				1
	Q07936	ANXA2_RAT Annexin A2 OS=Rattus norvegicus GN=Anxa2 PE=1 SV=2	1
	Q14CN4	K2C72_HUMAN Keratin, type II cytoskeletal 72 OS=Homo sapiens GN=KRT72	1
	Q1AHR4	Q1AHR4_RAT Bcl-2-like protein OS=Rattus norvegicus GN=RGD1561517 PE=2				1
	Q2PH54	Q2PH54_RAT Transient receptor potential melastatin family 2 OS=Rattu						1
	Q32PZ9	CC130_RAT Coiled-coil domain-containing protein 130 OS=Rattus norveg						1
	Q38PG3	Q38PG3_RAT AHNAK 1 (Fragment) OS=Rattus norvegicus PE=2 SV=1						1
	Q3KR94	Q3KR94_RAT Vitronectin OS=Rattus norvegicus GN=Vtn PE=2 SV=1						1
	Q3KRC3	Q3KRC3_RAT Signal recognition particle receptor ('docking protein')					1
	Q3T940	Q3T940_RAT Apolipoprotein H (Fragment) OS=Rattus norvegicus GN=Apoh P						1
	Q496Z9	TRM1L_RAT TRM1-like protein OS=Rattus norvegicus GN=Trm1l PE=2 SV=1						1
	Q497B0	NIT2_RAT Nitrilase homolog 2 OS=Rattus norvegicus GN=Nit2 PE=2 SV=1			1
	Q4FZU7	Q4FZU7_RAT Xylosylprotein beta1,4-galactosyltransferase, polypeptide						1
	Q4QR99	Q4QR99_RAT Queuine tRNA-ribosyltransferase OS=Rattus norvegicus GN=Q					1
	Q4V7D0	Q4V7D0_RAT Polymerase (DNA-directed), delta 3, accessory subunit OS=						1
	Q4V7G0	Q4V7G0_RAT Cd247 molecule OS=Rattus norvegicus GN=Cd247 PE=2 SV=1				1
	Q4V886	PAF1_RAT RNA polymerase II-associated factor 1 homolog OS=Rattus norv				1
	Q4V8K6	Q4V8K6_RAT Heterogeneous nuclear ribonucleoprotein C (C1/C2) OS=Ratt						1
	Q58GH6	Q58GH6_RAT ADAM9 OS=Rattus norvegicus GN=Adam9 PE=2 SV=1			1
	Q5BJ95	IL17F_RAT Interleukin-17F OS=Rattus norvegicus GN=Il17f PE=2 SV=2						1
	Q5BK24	CH076_RAT Uncharacterized protein C8orf76 homolog OS=Rattus norvegic	1
	Q5FVP9	Q5FVP9_RAT Cfh protein OS=Rattus norvegicus GN=Cfh PE=2 SV=1						1
	Q5FVR5	ACNT2_RAT Acyl-coenzyme A amino acid N-acyltransferase 2 OS=Rattus n						1
	Q5M7W5	MAP4_RAT Microtubule-associated protein 4 OS=Rattus norvegicus GN=Map				1
	Q5M821	PPM1H_RAT Protein phosphatase 1H OS=Rattus norvegicus GN=Ppm1h PE=2	1
	Q5M9H2	Q5M9H2_RAT Acyl-Coenzyme A dehydrogenase, very long chain OS=Rattus n				1
	Q5PPJ1	Q5PPJ1_RAT Intraflagellar transport 122 homolog (Chlamydomonas) OS=Ra						1
	Q5PPN0	Q5PPN0_RAT Hairy and enhancer of split 6 (Drosophila) OS=Rattus norv				1
	Q5PQK1	SEP10_RAT Septin-10 OS=Rattus norvegicus GN=Sept10 PE=1 SV=1	1
	Q5QE80	Q5QE80_RAT Aldehyde oxidase 1 OS=Rattus norvegicus GN=Aox3 PE=2 SV=1					1
	Q5QIB7	Q5QIB7_RAT Estrogen receptor-related receptor betaX OS=Rattus norveg			1
	Q5RJT2	RRMJ3_RAT Putative rRNA methyltransferase 3 OS=Rattus norvegicus GN=			1
	Q5S6T3	ISPDL_RAT 2-C-methyl-D-erythritol 4-phosphate cytidylyltransferase-l					1
	Q5U3Z6	CCD67_RAT Coiled-coil domain-containing protein 67 OS=Rattus norvegi						1
	Q5U3Z7	Q5U3Z7_RAT Serine hydroxymethyltransferase OS=Rattus norvegicus GN=S						1
	Q5XI17	Q5XI17_RAT Threonyl-tRNA synthetase-like 2 OS=Rattus norvegicus GN=T				1
	Q5XI68	NC2B_RAT Protein Dr1 OS=Rattus norvegicus GN=Dr1 PE=2 SV=1				1
	Q5XI74	EEPD1_RAT Endonuclease/exonuclease/phosphatase family domain-containi						1
	Q5XIG8	STRAP_RAT Serine-threonine kinase receptor-associated protein OS=Ratt						1
	Q5XIR9	UBAC1_RAT Ubiquitin-associated domain-containing protein 1 OS=Rattus						1
	Q60587	ECHB_RAT Trifunctional enzyme subunit beta, mitochondrial OS=Rattus				1
	Q62632	FSTL1_RAT Follistatin-related protein 1 OS=Rattus norvegicus GN=Fstl					1
	Q62670	Q62670_RAT 0 beta-2 globin OS=Rattus norvegicus GN=MGC72973 PE=3 SV=1						1
	Q62724	MCM6_RAT DNA replication licensing factor MCM6 (Fragment) OS=Rattus					1
	Q62825	EXOC3_RAT Exocyst complex component 3 OS=Rattus norvegicus GN=Exoc3				1
	Q62969	PTGIS_RAT Prostacyclin synthase OS=Rattus norvegicus GN=Ptgis PE=2 SV	1
	Q63002	Q63002_RAT Mannose 6-phosphate/insulin-like growth factor II recepto					1
	Q63108	EST3_RAT Liver carboxylesterase 3 OS=Rattus norvegicus GN=Ces1 PE=2 S					1
	Q63150	DPYS_RAT Dihydropyrimidinase OS=Rattus norvegicus GN=Dpys PE=1 SV=2					1
	Q63531	KS6A1_RAT Ribosomal protein S6 kinase alpha-1 OS=Rattus norvegicus GN						1
	Q63610	TPM3_RAT Tropomyosin alpha-3 chain OS=Rattus norvegicus GN=Tpm3 PE=1						1
	Q63787	P85A_RAT Phosphatidylinositol 3-kinase regulatory subunit alpha OS=Ra						1
	Q641X1	YG022_RAT Ankyrin repeat domain-containing protein ENSP00000288893 h			1
	Q64240	AMBP_RAT Protein AMBP OS=Rattus norvegicus GN=Ambp PE=1 SV=1					1
	Q64559	BACH_RAT Cytosolic acyl coenzyme A thioester hydrolase OS=Rattus nor						1
	Q64610	ENPP2_RAT Ectonucleotide pyrophosphatase/phosphodiesterase family mem				1
	Q64640	ADK_RAT Adenosine kinase OS=Rattus norvegicus GN=Adk PE=1 SV=3					1
	Q66HC5	NUP93_RAT Nuclear pore complex protein Nup93 OS=Rattus norvegicus GN				1
	Q66HC6	Q66HC6_RAT A kinase (PRKA) anchor protein 3 OS=Rattus norvegicus GN=			1
	Q68FP4	Q68FP4_RAT Interferon regulatory factor 9 OS=Rattus norvegicus GN=Irf				1
	Q6AXN8	Q6AXN8_RAT Zinc finger and SCAN domain containing 21 OS=Rattus norve	1
	Q6AXR4	HEXB_RAT Beta-hexosaminidase subunit beta OS=Rattus norvegicus GN=He						1
	Q6AXV0	Q6AXV0_RAT Polynucleotide kinase 3'-phosphatase OS=Rattus norvegicus				1
	Q6AXW2	Q6AXW2_RAT Tropomodulin 3 OS=Rattus norvegicus GN=Tmod3 PE=2 SV=1						1
	Q6AY39	B3GL1_RAT UDP-GalNAc:beta-1,3-N-acetylgalactosaminyltransferase 1 OS				1
	Q6AY43	DC2L1_RAT Cytoplasmic dynein 2 light intermediate chain 1 OS=Rattus						1
	Q6AYT3	CV028_RAT UPF0027 protein C22orf28 homolog OS=Rattus norvegicus PE=2				1
	Q6JAM9	TMM35_RAT Transmembrane protein 35 OS=Rattus norvegicus GN=Tmem35 PE						1
	Q6MG10	Q6MG10_RAT Mitochondrial ribosomal protein S18B OS=Rattus norvegicus						1
	Q6MG48	BAT2_RAT Large proline-rich protein BAT2 OS=Rattus norvegicus GN=Bat2				1
	Q6P9U4	SLMO2_RAT Protein slowmo homolog 2 OS=Rattus norvegicus GN=Slmo2 PE=2				1
	Q6TXE2	Q6TXE2_RAT LRRGT00057 OS=Rattus norvegicus PE=2 SV=1				1
	Q6TXF2	Q6TXF2_RAT LRRGT00047 OS=Rattus norvegicus PE=2 SV=1				1
	Q6TXF9	Q6TXF9_RAT LRRGT00040 OS=Rattus norvegicus GN=Smg6 PE=2 SV=1				1
	Q6TXJ6	Q6TXJ6_RAT LRRGT00003 OS=Rattus norvegicus PE=2 SV=1						1
	Q6WAY2	LPPR1_RAT Lipid phosphate phosphatase-related protein type 1 OS=Ratt	1
	Q6XDA0	Q6XDA0_RAT Erythroid spectrin beta OS=Rattus norvegicus GN=Sptb PE=2					1
	Q78EJ9	CAN8_RAT Calpain-8 OS=Rattus norvegicus GN=Capn8 PE=2 SV=1				1
	Q7M6Z5	KIF27_RAT Kinesin-like protein KIF27 OS=Rattus norvegicus GN=Kif27 P				1
	Q7TP21	Q7TP21_RAT Cb1-727 OS=Rattus norvegicus GN=Rpa1 PE=2 SV=1				1
	Q7TP91	Q7TP91_RAT Ab1-205 OS=Rattus norvegicus PE=2 SV=1					1
	Q7TPK5	Q7TPK5_RAT Ac2-067 OS=Rattus norvegicus GN=Eef1b2l PE=2 SV=1				1
	Q7TPK7	Q7TPK7_RAT Ac2-048 OS=Rattus norvegicus PE=2 SV=1				1
	Q7TT49	MRCKB_RAT Serine/threonine-protein kinase MRCK beta OS=Rattus norveg			1
	Q7Z794	K2C1B_HUMAN Keratin, type II cytoskeletal 1b OS=Homo sapiens GN=KRT7						1
	Q80WM6	Q80WM6_RAT 2',5'-oligoisoadenylate synthetase-dependent ribonuclease					1
	Q80ZA3	Q80ZA3_RAT Alpha-2 antiplasmin OS=Rattus norvegicus GN=Serpinf1 PE=2						1
	Q810C3	Q810C3_RAT Diacylglycerol kinase iota-3 OS=Rattus norvegicus GN=Dgki					1
	Q811M5	CO6_RAT Complement component C6 OS=Rattus norvegicus GN=C6 PE=2 SV=1				1
	Q811X5	EAF2_RAT ELL-associated factor 2 OS=Rattus norvegicus GN=Eaf2 PE=1 S				1
	Q8BGA0	Q8BGA0_RAT Putative uncharacterized protein cdig1U OS=Rattus norvegic			1
	Q8CFB1	Q8CFB1_RAT Protein Wnt (Fragment) OS=Rattus norvegicus GN=Wnt7a PE=2					1
	Q8CG09	MRP1_RAT Multidrug resistance-associated protein 1 OS=Rattus norvegic				1
	Q8CGS5	RNZ2_RAT Zinc phosphodiesterase ELAC protein 2 OS=Rattus norvegicus				1
	Q8CH87	GCNT3_RAT Beta-1,3-galactosyl-O-glycosyl-glycoprotein beta-1,6-N-ace					1
	Q8K3M6	ERC2_RAT ERC protein 2 OS=Rattus norvegicus GN=Erc2 PE=1 SV=1						1
	Q8TC04	Q8TC04_HUMAN Keratin 23 (Histone deacetylase inducible) OS=Homo sapi						1
	Q8VHU4	ELP1_RAT Elongator complex protein 1 OS=Rattus norvegicus GN=Ikbkap P	1
	Q920F3	KHDR2_RAT KH domain-containing, RNA-binding, signal transduction-ass				1
	Q923J6	DYH12_RAT Dynein heavy chain 12, axonemal OS=Rattus norvegicus GN=Dn	1
	Q923K9	A1CF_RAT APOBEC1 complementation factor OS=Rattus norvegicus GN=A1cf				1
	Q99041	TGM4_RAT Protein-glutamine gamma-glutamyltransferase 4 OS=Rattus nor				1
	Q99JE6	PLCB3_RAT 1-phosphatidylinositol-4,5-bisphosphate phosphodiesterase b				1
	Q99MA2	Q99MA2_RAT Membrane-bound aminopeptidase P OS=Rattus norvegicus GN=X			1
	Q9BYU5	KRA21_HUMAN Keratin-associated protein 2-1 OS=Homo sapiens GN=KRTAP2-						1
	Q9DWG8	Q9DWG8_RCMVM PR24 OS=Rat cytomegalovirus (strain Maastricht) GN=R24				1
	Q9EQ10	CL048_RAT UPF0419 protein C12orf48 homolog OS=Rattus norvegicus GN=A				1
	Q9EQH1	GAB2_RAT GRB2-associated-binding protein 2 OS=Rattus norvegicus GN=Ga	1
	Q9JHX9	Q9JHX9_RAT Fibroblast growth factor receptor 3 OS=Rattus norvegicus G					1
	Q9JI04	Q9JI04_RAT Alpha 4 type V collagen OS=Rattus norvegicus GN=Col5a3 PE=				1
	Q9JIV3	Q9JIV3_RAT Protocadherin alpha 3 homolog (Fragment) OS=Rattus norveg					1
	Q9JJ79	DYHC2_RAT Cytoplasmic dynein 2 heavy chain 1 OS=Rattus norvegicus GN=			1
	Q9JLA3	UGGG1_RAT UDP-glucose:glycoprotein glucosyltransferase 1 OS=Rattus n						1
	Q9JLS3	TAOK2_RAT Serine/threonine-protein kinase TAO2 OS=Rattus norvegicus	1
	Q9QX10	Q9QX10_RAT Na-K-Cl cotransporter OS=Rattus norvegicus GN=Slc12a2 PE=						1
	Q9QX74	SHAN2_RAT SH3 and multiple ankyrin repeat domains protein 2 OS=Rattu				1
	Q9QYP0	MEGF8_RAT Multiple epidermal growth factor-like domains 8 OS=Rattus			1
	Q9QYU1	PEX19_RAT Peroxisomal biogenesis factor 19 OS=Rattus norvegicus GN=Pe					1
	Q9QZR6	SEPT9_RAT Septin-9 OS=Rattus norvegicus GN=Sept9 PE=1 SV=1			1
	Q9R063	PRDX5_RAT Peroxiredoxin-5, mitochondrial OS=Rattus norvegicus GN=Prdx					1
	Q9R0E0	CEGT_RAT Ceramide glucosyltransferase OS=Rattus norvegicus GN=Ugcg P			1
	Q9R0L4	CAND2_RAT Cullin-associated NEDD8-dissociated protein 2 OS=Rattus no						1
	Q9R1S9	MK_RAT Midkine OS=Rattus norvegicus GN=Mdk PE=2 SV=1						1
	Q9R1T1	BAF_RAT Barrier-to-autointegration factor OS=Rattus norvegicus GN=Ba				1
	Q9WTT6	GUAD_RAT Guanine deaminase OS=Rattus norvegicus GN=Gda PE=1 SV=1					1
	Q9WTW1	GRIP2_RAT Glutamate receptor-interacting protein 2 OS=Rattus norvegi					1
	Q9WUH9	Q9WUH9_RAT Fibrillin-2 OS=Rattus norvegicus GN=Fbn2 PE=2 SV=1				1
	Q9WV48	SHAN1_RAT SH3 and multiple ankyrin repeat domains protein 1 OS=Rattu			1
	Q9Z0V5	Q9Z0V5_RAT PRx IV OS=Rattus norvegicus GN=Prdx4 PE=2 SV=1			1
	Q9Z2X9	Q9Z2X9_RAT BEIGE OS=Rattus norvegicus GN=Lyst PE=2 SV=1						1

## Sheet: Table Expt 9
			Nº peptides
	Uniprot code	Protein	INTEIN-CONTROL	INTEIN-BHTM	2-ME + INTEIN-CONTROL	2-ME + INTEIN-BHTM
	P04264	sp|P04264|K2C1_HUMAN Keratin, type II cytoskeletal 1 OS=Homo sapiens G	22	31	24	18
	O09171	sp|O09171|BHMT1_RAT Betaine--homocysteine S-methyltransferase 1 OS=Rat	7	8	32	43
	Q4KM49	sp|Q4KM49|SYYC_RAT Tyrosyl-tRNA synthetase, cytoplasmic OS=Rattus norv	24	52
	P35527	sp|P35527|K1C9_HUMAN Keratin, type I cytoskeletal 9 OS=Homo sapiens GN	14	24	17	11
	P13645	sp|P13645|K1C10_HUMAN Keratin, type I cytoskeletal 10 OS=Homo sapiens	15	21	12	12
	P10860	sp|P10860|DHE3_RAT Glutamate dehydrogenase 1, mitochondrial OS=Rattus		12	36
	B2GV97	tr|B2GV97|B2GV97_RAT LOC679383 protein OS=Rattus norvegicus GN=LOC6793	18	28
	P07756	sp|P07756|CPSM_RAT Carbamoyl-phosphate synthase [ammonia], mitochondri	2		43
	P07896	sp|P07896|ECHP_RAT Peroxisomal bifunctional enzyme OS=Rattus norvegicu	16	28
	P35908	sp|P35908|K22E_HUMAN Keratin, type II cytoskeletal 2 epidermal OS=Homo	9	13	7	8
	P13383	sp|P13383|NUCL_RAT Nucleolin OS=Rattus norvegicus GN=Ncl PE=1 SV=3	14	21
	P02770	sp|P02770|ALBU_RAT Serum albumin OS=Rattus norvegicus GN=Alb PE=1 SV=2	4	4	24
	Q5PQK5	tr|Q5PQK5|Q5PQK5_RAT Radixin OS=Rattus norvegicus GN=Rdx PE=2 SV=1	12	19
	P62630	sp|P62630|EF1A1_RAT Elongation factor 1-alpha 1 OS=Rattus norvegicus G	24	5	1
	P24368	sp|P24368|PPIB_RAT Peptidyl-prolyl cis-trans isomerase B OS=Rattus nor	13	15
	P06761	sp|P06761|GRP78_RAT 78 kDa glucose-regulated protein OS=Rattus norvegi	1	1	25	1
	Q5XHY5	sp|Q5XHY5|SYTC_RAT Threonyl-tRNA synthetase, cytoplasmic OS=Rattus nor	2	25
	P00761	sp|P00761|TRYP_PIG Trypsin OS=Sus scrofa PE=1 SV=1	8	7	8	4
	P48721	sp|P48721|GRP75_RAT Stress-70 protein, mitochondrial OS=Rattus norvegi			27
	Q5M943	tr|Q5M943|Q5M943_RAT THUMP domain containing 1 OS=Rattus norvegicus GN	21	4
	P38656	sp|P38656|LA_RAT Lupus La protein homolog OS=Rattus norvegicus GN=Ssb	9	13	2
	P11884	sp|P11884|ALDH2_RAT Aldehyde dehydrogenase, mitochondrial OS=Rattus no			24
	P49911	sp|P49911|AN32A_RAT Acidic leucine-rich nuclear phosphoprotein 32 fami	15	6	1
	Q66H32	tr|Q66H32|Q66H32_RAT RAN GTPase activating protein 1 OS=Rattus norvegi	18		1
	Q6AYT0	sp|Q6AYT0|QOR_RAT Quinone oxidoreductase OS=Rattus norvegicus GN=Cryz	1	17
	Q9EST6	sp|Q9EST6|AN32B_RAT Acidic leucine-rich nuclear phosphoprotein 32 fami	11	6
	P63018	sp|P63018|HSP7C_RAT Heat shock cognate 71 kDa protein OS=Rattus norveg		1	16
	P11598	sp|P11598|PDIA3_RAT Protein disulfide-isomerase A3 OS=Rattus norvegicu			17
	Q66X93	sp|Q66X93|SND1_RAT Staphylococcal nuclease domain-containing protein 1	17
	Q6URK4	sp|Q6URK4|ROA3_RAT Heterogeneous nuclear ribonucleoprotein A3 OS=Rattu	6	10
	P17074	sp|P17074|RS19_RAT 40S ribosomal protein S19 OS=Rattus norvegicus GN=R	7	9
	P49242	sp|P49242|RS3A_RAT 40S ribosomal protein S3a OS=Rattus norvegicus GN=R	13	3
	A7VJC2	sp|A7VJC2|ROA2_RAT Heterogeneous nuclear ribonucleoproteins A2/B1 OS=R	4	11
	P63159	sp|P63159|HMGB1_RAT High mobility group protein B1 OS=Rattus norvegicu	6	9
	P31977	sp|P31977|EZRI_RAT Ezrin OS=Rattus norvegicus GN=Ezr PE=1 SV=3	7	8
	Q9WVK3	sp|Q9WVK3|PECR_RAT Peroxisomal trans-2-enoyl-CoA reductase OS=Rattus n	8	7
	Q6AYD3	tr|Q6AYD3|Q6AYD3_RAT Proliferation-associated 2G4 OS=Rattus norvegicus	2	12
	O88311	tr|O88311|O88311_RAT AlF-C1 OS=Rattus norvegicus GN=Hnrpab PE=2 SV=1	5	9
	Q09167	sp|Q09167|SFRS5_RAT Splicing factor, arginine/serine-rich 5 OS=Rattus	5	8		1
	P18298	sp|P18298|METK2_RAT S-adenosylmethionine synthetase isoform type-2 OS=	1	4	6	3
	P47245	sp|P47245|NRDC_RAT Nardilysin OS=Rattus norvegicus GN=Nrd1 PE=2 SV=1	6	7
	P13437	sp|P13437|THIM_RAT 3-ketoacyl-CoA thiolase, mitochondrial OS=Rattus no			13
	P62909	sp|P62909|RS3_RAT 40S ribosomal protein S3 OS=Rattus norvegicus GN=Rps	13
	P17764	sp|P17764|THIL_RAT Acetyl-CoA acetyltransferase, mitochondrial OS=Ratt	2	9	1
	Q5XIE0	sp|Q5XIE0|AN32E_RAT Acidic leucine-rich nuclear phosphoprotein 32 fami	11
	P02533	sp|P02533|K1C14_HUMAN Keratin, type I cytoskeletal 14 OS=Homo sapiens		8	2
	P19139	sp|P19139|CSK21_RAT Casein kinase II subunit alpha OS=Rattus norvegicu	4	6
	Q62764	sp|Q62764|DBPA_RAT DNA-binding protein A OS=Rattus norvegicus GN=Csda	5	5
	Q5U2R0	sp|Q5U2R0|MAT2B_RAT Methionine adenosyltransferase 2 subunit beta OS=R		4	5	1
	Q9EPH8	sp|Q9EPH8|PABP1_RAT Polyadenylate-binding protein 1 OS=Rattus norvegic	6	4
	P97595	tr|P97595|P97595_RAT Mast cell protease 9 (Fragment) OS=Rattus norvegi	2	3	2	3
	P04762	sp|P04762|CATA_RAT Catalase OS=Rattus norvegicus GN=Cat PE=1 SV=3		1	9
	P43138	sp|P43138|APEX1_RAT DNA-(apurinic or apyrimidinic site) lyase OS=Rattu		9
	P02538	sp|P02538|K2C6A_HUMAN Keratin, type II cytoskeletal 6A OS=Homo sapiens	1	7	1
	O35763	sp|O35763|MOES_RAT Moesin OS=Rattus norvegicus GN=Msn PE=1 SV=3	3	6
	Q8VHV7	sp|Q8VHV7|HNRH1_RAT Heterogeneous nuclear ribonucleoprotein H OS=Rattu	3	6
	P62961	sp|P62961|YBOX1_RAT Nuclease-sensitive element-binding protein 1 OS=Ra	4	5
	P04644	sp|P04644|RS17_RAT 40S ribosomal protein S17 OS=Rattus norvegicus GN=R	7	2
	P29314	sp|P29314|RS9_RAT 40S ribosomal protein S9 OS=Rattus norvegicus GN=Rps	7	2
	P86252	sp|P86252|PURA_RAT Transcriptional activator protein Pur-alpha (Fragme	6	2	1
	P02091	sp|P02091|HBB1_RAT Hemoglobin subunit beta-1 OS=Rattus norvegicus GN=H	2	1	6
	P41542	sp|P41542|USO1_RAT General vesicular transport factor p115 OS=Rattus n	8	1
	P04785	sp|P04785|PDIA1_RAT Protein disulfide-isomerase OS=Rattus norvegicus G			9
	P14141	sp|P14141|CAH3_RAT Carbonic anhydrase 3 OS=Rattus norvegicus GN=Ca3 PE			9
	P16303	sp|P16303|CES3_RAT Carboxylesterase 3 OS=Rattus norvegicus GN=Ces3 PE=	1		8
	P62890	sp|P62890|RL30_RAT 60S ribosomal protein L30 OS=Rattus norvegicus GN=R	5	3
	Q6PDU1	sp|Q6PDU1|SFRS2_RAT Splicing factor, arginine/serine-rich 2 OS=Rattus	5	3
	P63324	sp|P63324|RS12_RAT 40S ribosomal protein S12 OS=Rattus norvegicus GN=R	6	2
	Q64591	sp|Q64591|DECR_RAT 2,4-dienoyl-CoA reductase, mitochondrial OS=Rattus	7	1
	P00507	sp|P00507|AATM_RAT Aspartate aminotransferase, mitochondrial OS=Rattus			8
	P14046	sp|P14046|A1I3_RAT Alpha-1-inhibitor 3 OS=Rattus norvegicus GN=A1i3 PE			8
	P15650	sp|P15650|ACADL_RAT Long-chain specific acyl-CoA dehydrogenase, mitoch	1		6	1
	Q9Z1A6	sp|Q9Z1A6|VIGLN_RAT Vigilin OS=Rattus norvegicus GN=Hdlbp PE=1 SV=1	8
	P08779	sp|P08779|K1C16_HUMAN Keratin, type I cytoskeletal 16 OS=Homo sapiens		6		1
	Q9JJT1	tr|Q9JJT1|Q9JJT1_RAT Glucocorticoid-attenuated response gene 16 produc	1	6
	P13647	sp|P13647|K2C5_HUMAN Keratin, type II cytoskeletal 5 OS=Homo sapiens G	1	5	1
	Q7TP47	sp|Q7TP47|HNRPQ_RAT Heterogeneous nuclear ribonucleoprotein Q OS=Rattu	5	2
	P01946	sp|P01946|HBA_RAT Hemoglobin subunit alpha-1/2 OS=Rattus norvegicus GN	2	1	4
	P62243	sp|P62243|RS8_RAT 40S ribosomal protein S8 OS=Rattus norvegicus GN=Rps	6	1
	P00481	sp|P00481|OTC_RAT Ornithine carbamoyltransferase, mitochondrial OS=Rat			7
	P14604	sp|P14604|ECHM_RAT Enoyl-CoA hydratase, mitochondrial OS=Rattus norveg			7
	P13084	sp|P13084|NPM_RAT Nucleophosmin OS=Rattus norvegicus GN=Npm1 PE=1 SV=1	1	5
	P17132	sp|P17132|HNRPC_RAT Heterogeneous nuclear ribonucleoprotein C (Fragmen	1	5
	P13444	sp|P13444|METK1_RAT S-adenosylmethionine synthetase isoform type-1 OS=		3	2	1
	P61354	sp|P61354|RL27_RAT 60S ribosomal protein L27 OS=Rattus norvegicus GN=R	4	2
	B0K034	tr|B0K034|B0K034_RAT Putative uncharacterized protein RGD1309138 OS=Ra	4	2
	P83868	sp|P83868|TEBP_RAT Prostaglandin E synthase 3 OS=Rattus norvegicus GN=	5	1
	Q63945	sp|Q63945|SET_RAT Protein SET OS=Rattus norvegicus GN=Set PE=1 SV=2	5	1
	B0BNC9	sp|B0BNC9|QORL2_RAT Quinone oxidoreductase-like protein 2 OS=Rattus no		5
	P62850	sp|P62850|RS24_RAT 40S ribosomal protein S24 OS=Rattus norvegicus GN=R	2	3
	Q3SWU3	sp|Q3SWU3|HNRDL_RAT Heterogeneous nuclear ribonucleoprotein D-like OS=	2	3
	Q0ZFS8	tr|Q0ZFS8|Q0ZFS8_RAT Putative uncharacterized protein OS=Rattus norveg	2	3
	Q4QQV4	tr|Q4QQV4|Q4QQV4_RAT Histidyl-tRNA synthetase OS=Rattus norvegicus GN=	2	3
	P09895	sp|P09895|RL5_RAT 60S ribosomal protein L5 OS=Rattus norvegicus GN=Rpl	4	1
	P11250	sp|P11250|RL34_RAT 60S ribosomal protein L34 OS=Rattus norvegicus GN=R	4	1
	P24329	sp|P24329|THTR_RAT Thiosulfate sulfurtransferase OS=Rattus norvegicus		1	4
	P62282	sp|P62282|RS11_RAT 40S ribosomal protein S11 OS=Rattus norvegicus GN=R	4	1
	P97562	sp|P97562|ACOX2_RAT Peroxisomal acyl-coenzyme A oxidase 2 OS=Rattus no	4	1
	P00884	sp|P00884|ALDOB_RAT Fructose-bisphosphate aldolase B OS=Rattus norvegi			5
	P02761	sp|P02761|MUP_RAT Major urinary protein OS=Rattus norvegicus PE=1 SV=1			5
	P04636	sp|P04636|MDHM_RAT Malate dehydrogenase, mitochondrial OS=Rattus norve			5
	P12346	sp|P12346|TRFE_RAT Serotransferrin OS=Rattus norvegicus GN=Tf PE=1 SV=			5
	P61980	sp|P61980|HNRPK_RAT Heterogeneous nuclear ribonucleoprotein K OS=Rattu	5
	P62083	sp|P62083|RS7_RAT 40S ribosomal protein S7 OS=Rattus norvegicus GN=Rps	5
	Q64573	sp|Q64573|EST4_RAT Liver carboxylesterase 4 OS=Rattus norvegicus PE=2			5
	B5DEN5	tr|B5DEN5|B5DEN5_RAT Eukaryotic translation elongation factor 1 beta 2		4
	Q4KLZ3	tr|Q4KLZ3|Q4KLZ3_RAT DAZ associated protein 1 OS=Rattus norvegicus GN=		4
	P12749	sp|P12749|RL26_RAT 60S ribosomal protein L26 OS=Rattus norvegicus GN=R	1	3
	P38983	sp|P38983|RSSA_RAT 40S ribosomal protein SA OS=Rattus norvegicus GN=Rp	1	3
	Q925G1	sp|Q925G1|HDGR2_RAT Hepatoma-derived growth factor-related protein 2 O	1	3
	Q9ESW0	sp|Q9ESW0|DDB1_RAT DNA damage-binding protein 1 OS=Rattus norvegicus G	1	3
	Q9QX69	sp|Q9QX69|LANC1_RAT LanC-like protein 1 OS=Rattus norvegicus GN=Lancl1	1	3
	B2RYX0	tr|B2RYX0|B2RYX0_RAT Naca protein OS=Rattus norvegicus GN=Naca PE=2 SV	1	3
	P13646	sp|P13646|K1C13_HUMAN Keratin, type I cytoskeletal 13 OS=Homo sapiens		2	2
	P62902	sp|P62902|RL31_RAT 60S ribosomal protein L31 OS=Rattus norvegicus GN=R	2	2
	Q794E4	sp|Q794E4|HNRPF_RAT Heterogeneous nuclear ribonucleoprotein F OS=Rattu	1	2	1
	Q9JJ54	sp|Q9JJ54|HNRPD_RAT Heterogeneous nuclear ribonucleoprotein D0 OS=Ratt	2	2
	B2GUV7	sp|B2GUV7|IF2P_RAT Eukaryotic translation initiation factor 5B OS=Ratt	3	1
	P13471	sp|P13471|RS14_RAT 40S ribosomal protein S14 OS=Rattus norvegicus GN=R	3	1
	P14659	sp|P14659|HSP72_RAT Heat shock-related 70 kDa protein 2 OS=Rattus norv		1	3
	P60868	sp|P60868|RS20_RAT 40S ribosomal protein S20 OS=Rattus norvegicus GN=R	3	1
	P63326	sp|P63326|RS10_RAT 40S ribosomal protein S10 OS=Rattus norvegicus GN=R	3	1
	Q64428	sp|Q64428|ECHA_RAT Trifunctional enzyme subunit alpha, mitochondrial O	3	1
	B1H239	tr|B1H239|B1H239_RAT Leucine rich repeat containing 49 (Predicted) OS=	1	1	1	1
	B2GUY3	tr|B2GUY3|B2GUY3_RAT Pabpc4 protein OS=Rattus norvegicus GN=Pabpc4 PE=	1	1	1	1
	B5DFC8	sp|B5DFC8|EIF3C_RAT Eukaryotic translation initiation factor 3 subunit	4
	P04041	sp|P04041|GPX1_RAT Glutathione peroxidase 1 OS=Rattus norvegicus GN=Gp			4
	P04642	sp|P04642|LDHA_RAT L-lactate dehydrogenase A chain OS=Rattus norvegicu			4
	P24050	sp|P24050|RS5_RAT 40S ribosomal protein S5 OS=Rattus norvegicus GN=Rps	4
	P25093	sp|P25093|FAAA_RAT Fumarylacetoacetase OS=Rattus norvegicus GN=Fah PE=			4
	P97576	sp|P97576|GRPE1_RAT GrpE protein homolog 1, mitochondrial OS=Rattus no			4
	Q68A21	sp|Q68A21|PURB_RAT Transcriptional activator protein Pur-beta OS=Rattu	4
	Q6P6R2	sp|Q6P6R2|DLDH_RAT Dihydrolipoyl dehydrogenase, mitochondrial OS=Rattu			4
	B5DF91	tr|B5DF91|B5DF91_RAT ELAV (Embryonic lethal, abnormal vision, Drosophi	4
	P28042	sp|P28042|SSBP_RAT Single-stranded DNA-binding protein, mitochondrial		3
	Q63396	sp|Q63396|TCP4_RAT Activated RNA polymerase II transcriptional coactiv		3
	B2RZ66	tr|B2RZ66|B2RZ66_RAT Signal recognition particle 19 OS=Rattus norvegic		3
	O35796	sp|O35796|C1QBP_RAT Complement component 1 Q subcomponent-binding prot	1	2
	P67874	sp|P67874|CSK2B_RAT Casein kinase II subunit beta OS=Rattus norvegicus	1	2
	Q6AXS5	sp|Q6AXS5|PAIRB_RAT Plasminogen activator inhibitor 1 RNA-binding prot	1	2
	Q6VV72	sp|Q6VV72|IF1A_RAT Eukaryotic translation initiation factor 1A OS=Ratt	1	2
	P08426	sp|P08426|TRY3_RAT Cationic trypsin-3 OS=Rattus norvegicus GN=Try3 PE=	1	1	1
	P62853	sp|P62853|RS25_RAT 40S ribosomal protein S25 OS=Rattus norvegicus GN=R	2	1
	Q6IMF3	sp|Q6IMF3|K2C1_RAT Keratin, type II cytoskeletal 1 OS=Rattus norvegicu		1	1	1
	Q9IKC5	sp|Q9IKC5|IORF_CVRSD Protein I OS=Rat coronavirus (strain 681) GN=N PE		1	1	1
	A2IA98	tr|A2IA98|A2IA98_9NEOP 40S ribosomal protein S3 OS=Xenopsylla cheopis		1	1	1
	B5DF60	tr|B5DF60|B5DF60_RAT Eukaryotic translation initiation factor 1A, Y-li	2	1
	P00502	sp|P00502|GSTA1_RAT Glutathione S-transferase alpha-1 OS=Rattus norveg			3
	P04905	sp|P04905|GSTM1_RAT Glutathione S-transferase Mu 1 OS=Rattus norvegicu			3
	P12007	sp|P12007|IVD_RAT Isovaleryl-CoA dehydrogenase, mitochondrial OS=Rattu			3
	P18418	sp|P18418|CALR_RAT Calreticulin OS=Rattus norvegicus GN=Calr PE=1 SV=1			3
	P19112	sp|P19112|F16P1_RAT Fructose-1,6-bisphosphatase 1 OS=Rattus norvegicus			3
	P26644	sp|P26644|APOH_RAT Beta-2-glycoprotein 1 OS=Rattus norvegicus GN=Apoh	3
	P32755	sp|P32755|HPPD_RAT 4-hydroxyphenylpyruvate dioxygenase OS=Rattus norve			3
	P52759	sp|P52759|UK114_RAT Ribonuclease UK114 OS=Rattus norvegicus GN=Hrsp12			3
	P62246	sp|P62246|RS15A_RAT 40S ribosomal protein S15a OS=Rattus norvegicus GN	3
	Q5U2Q7	sp|Q5U2Q7|ERF1_RAT Eukaryotic peptide chain release factor subunit 1 O	3
	Q63108	sp|Q63108|EST3_RAT Liver carboxylesterase 3 OS=Rattus norvegicus GN=Ce			3
	Q63342	sp|Q63342|M2GD_RAT Dimethylglycine dehydrogenase, mitochondrial OS=Rat			3
	Q64565	sp|Q64565|AGT2_RAT Alanine--glyoxylate aminotransferase 2, mitochondri			3
	B5DFA3	tr|B5DFA3|B5DFA3_RAT Bucs1 protein OS=Rattus norvegicus GN=Bucs1 PE=2			3
	Q3KR94	tr|Q3KR94|Q3KR94_RAT Vitronectin OS=Rattus norvegicus GN=Vtn PE=2 SV=1	3
	Q5EBA4	tr|Q5EBA4|Q5EBA4_RAT Nipsnap1 protein (Fragment) OS=Rattus norvegicus	3
	P04256	sp|P04256|ROA1_RAT Heterogeneous nuclear ribonucleoprotein A1 OS=Rattu		2
	P62989	sp|P62989|UBIQ_RAT Ubiquitin OS=Rattus norvegicus GN=Rps27a PE=1 SV=1		2
	Q8K4T4	sp|Q8K4T4|FLIP1_RAT Filamin-A-interacting protein 1 OS=Rattus norvegic		2
	Q8VID1	sp|Q8VID1|DHRS4_RAT Dehydrogenase/reductase SDR family member 4 OS=Rat		2
	A0JPN7	tr|A0JPN7|A0JPN7_RAT Cleavage stimulation factor, 3' pre-RNA, subunit		2
	Q6AXZ7	tr|Q6AXZ7|Q6AXZ7_RAT Similar to HORMA domain containing 2 OS=Rattus no		2
	Q6QI63	tr|Q6QI63|Q6QI63_RAT LRRGT00145 OS=Rattus norvegicus GN=LOC296300 PE=2		2
	Q80ZA3	tr|Q80ZA3|Q80ZA3_RAT Alpha-2 antiplasmin OS=Rattus norvegicus GN=Serpi		2
	O94833	sp|O94833|BPAEA_HUMAN Bullous pemphigoid antigen 1, isoforms 6/9/10 OS	1	1
	P02401	sp|P02401|RLA2_RAT 60S acidic ribosomal protein P2 OS=Rattus norvegicu	1	1
	P14630	sp|P14630|APOM_RAT Apolipoprotein M OS=Rattus norvegicus GN=Apom PE=1		1	1
	P16232	sp|P16232|DHI1_RAT Corticosteroid 11-beta-dehydrogenase isozyme 1 OS=R		1	1
	P17078	sp|P17078|RL35_RAT 60S ribosomal protein L35 OS=Rattus norvegicus GN=R	1	1
	P19944	sp|P19944|RLA1_RAT 60S acidic ribosomal protein P1 OS=Rattus norvegicu	1	1
	P47198	sp|P47198|RL22_RAT 60S ribosomal protein L22 OS=Rattus norvegicus GN=R	1	1
	P50393	sp|P50393|PA24A_RAT Cytosolic phospholipase A2 OS=Rattus norvegicus GN	1	1
	P52555	sp|P52555|ERP29_RAT Endoplasmic reticulum protein ERp29 OS=Rattus norv	1	1
	P55063	sp|P55063|HS71L_RAT Heat shock 70 kDa protein 1L OS=Rattus norvegicus		1	1
	P56536	sp|P56536|KIF5C_RAT Kinesin heavy chain isoform 5C (Fragment) OS=Rattu	1	1
	P62425	sp|P62425|RL7A_RAT 60S ribosomal protein L7a OS=Rattus norvegicus GN=R	1	1
	P62997	sp|P62997|TRA2B_RAT Transformer-2 protein homolog beta OS=Rattus norve	1	1
	P80349	sp|P80349|FUC3_RAT Fuctinin-3 (Fragment) OS=Rattus norvegicus PE=1 SV=	1	1
	Q32PX7	sp|Q32PX7|FUBP1_RAT Far upstream element-binding protein 1 OS=Rattus n	1	1
	Q3B8Q0	sp|Q3B8Q0|MARE2_RAT Microtubule-associated protein RP/EB family member	1	1
	Q4V886	sp|Q4V886|PAF1_RAT RNA polymerase II-associated factor 1 homolog OS=Ra	1	1
	Q5EB59	sp|Q5EB59|MED23_RAT Mediator of RNA polymerase II transcription subuni		1	1
	Q63170	sp|Q63170|DYH7_RAT Dynein heavy chain 7, axonemal OS=Rattus norvegicus	1	1
	Q66HC7	sp|Q66HC7|FA48A_RAT Protein FAM48A OS=Rattus norvegicus GN=Fam48a PE=2		1	1
	Q9EPJ0	sp|Q9EPJ0|NUCKS_RAT Nuclear ubiquitous casein and cyclin-dependent kin	1	1
	Q9JMC1	sp|Q9JMC1|PI5PA_RAT Phosphatidylinositol 4,5-bisphosphate 5-phosphatas	1	1
	B1H240	tr|B1H240|B1H240_RAT Sfrs4 protein (Fragment) OS=Rattus norvegicus GN=	1	1
	B1H280	tr|B1H280|B1H280_RAT Nkx2-6 protein OS=Rattus norvegicus GN=Nkx2-6 PE=	1	1
	B2GV09	tr|B2GV09|B2GV09_RAT Llgl2 protein OS=Rattus norvegicus GN=Llgl2 PE=2	1	1
	B2RYW7	tr|B2RYW7|B2RYW7_RAT RCG26543, isoform CRA_b OS=Rattus norvegicus GN=S	1	1
	Q3T940	tr|Q3T940|Q3T940_RAT Apolipoprotein H (Fragment) OS=Rattus norvegicus	1	1
	Q498S0	tr|Q498S0|Q498S0_RAT Carbohydrate sulfotransferase 12 OS=Rattus norveg	1	1
	Q4KLK7	tr|Q4KLK7|Q4KLK7_RAT Nucleolar protein 5A OS=Rattus norvegicus GN=Nol5	1	1
	Q5I0M3	tr|Q5I0M3|Q5I0M3_RAT Complement component factor h-like 1 OS=Rattus no	1	1
	Q68FR9	tr|Q68FR9|Q68FR9_RAT Eukaryotic translation elongation factor 1 delta	1	1
	Q68G49	tr|Q68G49|Q68G49_RAT Carboxylesterase-like OS=Rattus norvegicus GN=LOC	1	1
	Q6PDV8	tr|Q6PDV8|Q6PDV8_RAT Ribosomal protein L22 OS=Rattus norvegicus GN=Rpl	1	1
	Q6PDW1	tr|Q6PDW1|Q6PDW1_RAT 40S ribosomal protein S12 OS=Rattus norvegicus GN	1	1
	Q6TXH5	tr|Q6TXH5|Q6TXH5_RAT LRRGT00024 OS=Rattus norvegicus GN=Ints6 PE=2 SV=	1	1
	P00762	sp|P00762|TRY1_RAT Anionic trypsin-1 OS=Rattus norvegicus GN=Prss1 PE=	1		1
	P02090	sp|P02090|HBB_SPAEH Hemoglobin subunit beta OS=Spalax leucodon ehrenbe	1		1
	P02692	sp|P02692|FABPL_RAT Fatty acid-binding protein, liver OS=Rattus norveg			2
	P05544	sp|P05544|SPA3L_RAT Serine protease inhibitor A3L OS=Rattus norvegicus			2
	P08010	sp|P08010|GSTM2_RAT Glutathione S-transferase Mu 2 OS=Rattus norvegicu			2
	P10719	sp|P10719|ATPB_RAT ATP synthase subunit beta, mitochondrial OS=Rattus	1		1
	P17475	sp|P17475|A1AT_RAT Alpha-1-antiproteinase OS=Rattus norvegicus GN=Serp			2
	P18886	sp|P18886|CPT2_RAT Carnitine O-palmitoyltransferase 2, mitochondrial O	2
	P19014	sp|P19014|HBA_CRIGA Hemoglobin subunit alpha OS=Cricetomys gambianus G	1		1
	P20761	sp|P20761|IGG2B_RAT Ig gamma-2B chain C region OS=Rattus norvegicus GN	1		1
	P21643	sp|P21643|T23O_RAT Tryptophan 2,3-dioxygenase OS=Rattus norvegicus GN=	2
	P27867	sp|P27867|DHSO_RAT Sorbitol dehydrogenase OS=Rattus norvegicus GN=Sord			2
	P27952	sp|P27952|RS2_RAT 40S ribosomal protein S2 OS=Rattus norvegicus GN=Rps	2
	P29266	sp|P29266|3HIDH_RAT 3-hydroxyisobutyrate dehydrogenase, mitochondrial			2
	P36970	sp|P36970|GPX41_RAT Phospholipid hydroperoxide glutathione peroxidase,	1		1
	P38659	sp|P38659|PDIA4_RAT Protein disulfide-isomerase A4 OS=Rattus norvegicu			2
	P51647	sp|P51647|AL1A1_RAT Retinal dehydrogenase 1 OS=Rattus norvegicus GN=Al			2
	P62278	sp|P62278|RS13_RAT 40S ribosomal protein S13 OS=Rattus norvegicus GN=R	2
	P62898	sp|P62898|CYC_RAT Cytochrome c, somatic OS=Rattus norvegicus GN=Cycs P	2
	Q00438	sp|Q00438|PTBP1_RAT Polypyrimidine tract-binding protein 1 OS=Rattus n	2
	Q03336	sp|Q03336|RGN_RAT Regucalcin OS=Rattus norvegicus GN=Rgn PE=1 SV=3			2
	Q5BK24	sp|Q5BK24|CH076_RAT Uncharacterized protein C8orf76 homolog OS=Rattus			1	1
	Q5PQS7	sp|Q5PQS7|CC019_RAT Uncharacterized protein C3orf19 homolog OS=Rattus	1		1
	Q60587	sp|Q60587|ECHB_RAT Trifunctional enzyme subunit beta, mitochondrial OS	2
	Q6IG00	sp|Q6IG00|K2C4_RAT Keratin, type II cytoskeletal 4 OS=Rattus norvegicu	1			1
	Q8K3Y6	sp|Q8K3Y6|ZCCHV_RAT Zinc finger CCCH-type antiviral protein 1 OS=Rattu	1			1
	Q8VIF7	sp|Q8VIF7|SBP1_RAT Selenium-binding protein 1 OS=Rattus norvegicus GN=			2
	B5DFG2	tr|B5DFG2|B5DFG2_RAT Hnrnpl protein (Fragment) OS=Rattus norvegicus GN	2
	Q5U3Z7	tr|Q5U3Z7|Q5U3Z7_RAT Serine hydroxymethyltransferase OS=Rattus norvegi			2
	Q6AZ64	tr|Q6AZ64|Q6AZ64_RAT X-ray repair complementing defective repair in Ch	2
	Q6JHU9	tr|Q6JHU9|Q6JHU9_RAT CREB-binding protein OS=Rattus norvegicus GN=Creb	1		1
	Q6P7P8	tr|Q6P7P8|Q6P7P8_RAT X-ray repair complementing defective repair in Ch	2
	Q6TXE9	tr|Q6TXE9|Q6TXE9_RAT LRRGT00050 OS=Rattus norvegicus GN=Eprs PE=2 SV=1	2
	A0JPP4	sp|A0JPP4|SPESP_RAT Sperm equatorial segment protein 1 OS=Rattus norve		1
	B1WC88	sp|B1WC88|CR032_RAT UPF0729 protein C18orf32 homolog OS=Rattus norvegi		1
	O35119	sp|O35119|TRPC4_RAT Short transient receptor potential channel 4 OS=Ra		1
	P04259	sp|P04259|K2C6B_HUMAN Keratin, type II cytoskeletal 6B OS=Homo sapiens		1
	P06766	sp|P06766|DPOLB_RAT DNA polymerase beta OS=Rattus norvegicus GN=Polb P		1
	P10688	sp|P10688|PLCD1_RAT 1-phosphatidylinositol-4,5-bisphosphate phosphodie		1
	P12035	sp|P12035|K2C3_HUMAN Keratin, type II cytoskeletal 3 OS=Homo sapiens G		1
	P12847	sp|P12847|MYH3_RAT Myosin-3 OS=Rattus norvegicus GN=Myh3 PE=2 SV=1		1
	P23358	sp|P23358|RL12_RAT 60S ribosomal protein L12 OS=Rattus norvegicus GN=R		1
	P23785	sp|P23785|GRN_RAT Granulins OS=Rattus norvegicus GN=Grn PE=1 SV=3		1
	P24062	sp|P24062|IGF1R_RAT Insulin-like growth factor 1 receptor OS=Rattus no		1
	P28234	sp|P28234|CXA5_RAT Gap junction alpha-5 protein OS=Rattus norvegicus G		1
	P35465	sp|P35465|PAK1_RAT Serine/threonine-protein kinase PAK 1 OS=Rattus nor		1
	P40307	sp|P40307|PSB2_RAT Proteasome subunit beta type-2 OS=Rattus norvegicus		1
	P52504	sp|P52504|NDUS6_RAT NADH dehydrogenase [ubiquinone] iron-sulfur protei		1
	P62697	sp|P62697|CRBB2_RAT Beta-crystallin B2 OS=Rattus norvegicus GN=Crybb2		1
	P62859	sp|P62859|RS28_RAT 40S ribosomal protein S28 OS=Rattus norvegicus GN=R		1
	P62864	sp|P62864|RS30_RAT 40S ribosomal protein S30 OS=Rattus norvegicus GN=F		1
	P62907	sp|P62907|RL10A_RAT 60S ribosomal protein L10a OS=Rattus norvegicus GN		1
	P62919	sp|P62919|RL8_RAT 60S ribosomal protein L8 OS=Rattus norvegicus GN=Rpl		1
	P62963	sp|P62963|PROF1_RAT Profilin-1 OS=Rattus norvegicus GN=Pfn1 PE=1 SV=2		1
	P84586	sp|P84586|HNRPG_RAT Heterogeneous nuclear ribonucleoprotein G OS=Rattu		1
	P97924	sp|P97924|KALRN_RAT Kalirin OS=Rattus norvegicus GN=Kalrn PE=1 SV=3		1
	Q02346	sp|Q02346|MYOD1_RAT Myoblast determination protein 1 OS=Rattus norvegi		1
	Q04695	sp|Q04695|K1C17_HUMAN Keratin, type I cytoskeletal 17 OS=Homo sapiens		1
	Q07205	sp|Q07205|IF5_RAT Eukaryotic translation initiation factor 5 OS=Rattus		1
	Q09325	sp|Q09325|MGAT1_RAT Alpha-1,3-mannosyl-glycoprotein 2-beta-N-acetylglu		1
	Q0HA29	sp|Q0HA29|NMNA2_RAT Nicotinamide mononucleotide adenylyltransferase 2		1
	Q10836	sp|Q10836|TRHDE_RAT Thyrotropin-releasing hormone-degrading ectoenzyme		1
	Q4V7F2	sp|Q4V7F2|CREL1_RAT Cysteine-rich with EGF-like domain protein 1 OS=Ra		1
	Q5M7W5	sp|Q5M7W5|MAP4_RAT Microtubule-associated protein 4 OS=Rattus norvegic		1
	Q5M9G1	sp|Q5M9G1|HEXI1_RAT Protein HEXIM1 OS=Rattus norvegicus GN=Hexim1 PE=2		1
	Q5RJN4	sp|Q5RJN4|CS066_RAT UPF0515 protein C19orf66 homolog OS=Rattus norvegi		1
	Q5XHY1	sp|Q5XHY1|LR16B_RAT Leucine-rich repeat-containing protein 16B OS=Ratt		1
	Q5XIN3	sp|Q5XIN3|MIPT3_RAT TRAF3-interacting protein 1 OS=Rattus norvegicus G		1
	Q5XIQ3	sp|Q5XIQ3|CXXC5_RAT CXXC-type zinc finger protein 5 OS=Rattus norvegic		1
	Q63644	sp|Q63644|ROCK1_RAT Rho-associated protein kinase 1 OS=Rattus norvegic		1
	Q64620	sp|Q64620|PPP6_RAT Serine/threonine-protein phosphatase 6 catalytic su		1
	Q6AY09	sp|Q6AY09|HNRH2_RAT Heterogeneous nuclear ribonucleoprotein H2 OS=Ratt		1
	Q6AYU1	sp|Q6AYU1|MO4L1_RAT Mortality factor 4-like protein 1 OS=Rattus norveg		1
	Q6IML7	sp|Q6IML7|DJC27_RAT DnaJ homolog subfamily C member 27 OS=Rattus norve		1
	Q7M0E7	sp|Q7M0E7|RM14_RAT 39S ribosomal protein L14, mitochondrial OS=Rattus		1
	Q8K1Q0	sp|Q8K1Q0|NMT1_RAT Glycylpeptide N-tetradecanoyltransferase 1 OS=Rattu		1
	Q8VHK7	sp|Q8VHK7|HDGF_RAT Hepatoma-derived growth factor OS=Rattus norvegicus		1
	Q923W4	sp|Q923W4|HDGR3_RAT Hepatoma-derived growth factor-related protein 3 O		1
	Q9JIH7	sp|Q9JIH7|WNK1_RAT Serine/threonine-protein kinase WNK1 OS=Rattus norv		1
	Q9JIP0	sp|Q9JIP0|TRPV5_RAT Transient receptor potential cation channel subfam		1
	Q9QZK8	sp|Q9QZK8|DNS2A_RAT Deoxyribonuclease-2-alpha OS=Rattus norvegicus GN=		1
	Q9Z2M4	sp|Q9Z2M4|DECR2_RAT Peroxisomal 2,4-dienoyl-CoA reductase OS=Rattus no		1
	A1A5P3	tr|A1A5P3|A1A5P3_RAT RAD51 associated protein 1 OS=Rattus norvegicus G		1
	B0BN73	tr|B0BN73|B0BN73_RAT Nat9 protein OS=Rattus norvegicus GN=Nat9 PE=2 SV		1
	B0BN99	tr|B0BN99|B0BN99_RAT Hmgb3 protein OS=Rattus norvegicus GN=Hmgb3 PE=2		1
	B0BNG8	tr|B0BNG8|B0BNG8_RAT Slain2 protein (Fragment) OS=Rattus norvegicus GN		1
	B0VXR4	tr|B0VXR4|B0VXR4_RAT JIP3 protein OS=Rattus norvegicus GN=JIP3 PE=2 SV		1
	B1H263	tr|B1H263|B1H263_RAT RGD1307041 protein (Fragment) OS=Rattus norvegicu		1
	B1H281	tr|B1H281|B1H281_RAT LOC499754 protein OS=Rattus norvegicus GN=LOC4997		1
	B2RZB4	tr|B2RZB4|B2RZB4_RAT Methionine aminopeptidase (Fragment) OS=Rattus no		1
	B2RZB6	tr|B2RZB6|B2RZB6_RAT LSM8 homolog, U6 small nuclear RNA associated (S.		1
	B2RZB7	tr|B2RZB7|B2RZB7_RAT Small nuclear ribonucleoprotein D1 OS=Rattus norv		1
	B4F7A9	tr|B4F7A9|B4F7A9_RAT Casein kinase 2, alpha prime polypeptide OS=Rattu		1
	B5DEQ1	tr|B5DEQ1|B5DEQ1_RAT RGD1306063 protein (Similar to HT021 (Predicted),		1
	B5DES0	tr|B5DES0|B5DES0_RAT Small nuclear ribonucleoprotein D2 (RCG54604) OS=		1
	B5DFF5	tr|B5DFF5|B5DFF5_RAT Triobp protein (Fragment) OS=Rattus norvegicus GN		1
	Q4V8C1	tr|Q4V8C1|Q4V8C1_RAT RGD1306462 protein OS=Rattus norvegicus GN=RGD130		1
	Q4V8K6	tr|Q4V8K6|Q4V8K6_RAT Heterogeneous nuclear ribonucleoprotein C (C1/C2)		1
	Q5EAP4	tr|Q5EAP4|Q5EAP4_RAT Guanine nucleotide binding protein, alpha 14 OS=R		1
	Q5EBB0	tr|Q5EBB0|Q5EBB0_RAT Similar to 14-3-3 protein sigma OS=Rattus norvegi		1
	Q5RK25	tr|Q5RK25|Q5RK25_RAT Phosphomannomutase 1 OS=Rattus norvegicus GN=Pmm1		1
	Q62884	tr|Q62884|Q62884_RAT Vascular protein tyrosine phosphatase 1 OS=Rattus		1
	Q66HM7	tr|Q66HM7|Q66HM7_RAT Sjogren syndrome antigen B OS=Rattus norvegicus G		1
	Q68UP8	tr|Q68UP8|Q68UP8_RAT Heat shock regulated 2 OS=Rattus norvegicus GN=Lr		1
	Q6IFZ5	tr|Q6IFZ5|Q6IFZ5_RAT Type II keratin Kb9 OS=Rattus norvegicus GN=Krt76		1
	Q6P688	tr|Q6P688|Q6P688_RAT S-adenosylmethionine synthetase OS=Rattus norvegi		1
	Q91ZX8	tr|Q91ZX8|Q91ZX8_RAT Cyclin A2 (Fragment) OS=Rattus norvegicus GN=Ccna		1
	Q99PS7	tr|Q99PS7|Q99PS7_RAT Histidine-rich glycoprotein 2 OS=Rattus norvegicu		1
	Q99PV2	tr|Q99PV2|Q99PV2_RAT Syntaxin binding protein Munc18-3 OS=Rattus norve		1
	Q9QX19	tr|Q9QX19|Q9QX19_RAT Postsynaptic density protein OS=Rattus norvegicus		1
	Q9QYQ9	tr|Q9QYQ9|Q9QYQ9_RATEX Homeobox protei		1
	B0BNN3	sp|B0BNN3|CAH1_RAT Carbonic anhydrase 1 OS=Rattus norvegicus GN=Ca1 PE			1
	O08816	sp|O08816|WASL_RAT Neural Wiskott-Aldrich syndrome protein OS=Rattus n	1
	O08837	sp|O08837|CDC5L_RAT Cell division cycle 5-related protein OS=Rattus no	1
	O09014	sp|O09014|S15A4_RAT Solute carrier family 15 member 4 OS=Rattus norveg			1
	O35094	sp|O35094|TIM44_RAT Mitochondrial import inner membrane translocase su	1
	O55012	sp|O55012|PICA_RAT Phosphatidylinositol-binding clathrin assembly prot	1
	O55165	sp|O55165|KIF3C_RAT Kinesin-like protein KIF3C OS=Rattus norvegicus GN	1
	O70199	sp|O70199|UGDH_RAT UDP-glucose 6-dehydrogenase OS=Rattus norvegicus GN				1
	O76013	sp|O76013|KRT36_HUMAN Keratin, type I cuticular Ha6 OS=Homo sapiens GN			1
	O88989	sp|O88989|MDHC_RAT Malate dehydrogenase, cytoplasmic OS=Rattus norvegi			1
	P00763	sp|P00763|TRY2_RAT Anionic trypsin-2 OS=Rattus norvegicus GN=Prss2 PE=			1
	P01026	sp|P01026|CO3_RAT Complement C3 OS=Rattus norvegicus GN=C3 PE=1 SV=3			1
	P02767	sp|P02767|TTHY_RAT Transthyretin OS=Rattus norvegicus GN=Ttr PE=1 SV=1			1
	P04904	sp|P04904|GSTA3_RAT Glutathione S-transferase alpha-3 OS=Rattus norveg			1
	P05539	sp|P05539|CO2A1_RAT Collagen alpha-1(II) chain OS=Rattus norvegicus GN				1
	P05545	sp|P05545|SPA3K_RAT Serine protease inhibitor A3K OS=Rattus norvegicus			1
	P05712	sp|P05712|RAB2A_RAT Ras-related protein Rab-2A OS=Rattus norvegicus GN			1
	P06866	sp|P06866|HPT_RAT Haptoglobin OS=Rattus norvegicus GN=Hp PE=1 SV=3			1
	P06882	sp|P06882|THYG_RAT Thyroglobulin OS=Rattus norvegicus GN=Tg PE=1 SV=4	1
	P07631	sp|P07631|SUH2_RAT Probable alcohol sulfotransferase OS=Rattus norvegi	1
	P07632	sp|P07632|SODC_RAT Superoxide dismutase [Cu-Zn] OS=Rattus norvegicus G			1
	P07633	sp|P07633|PCCB_RAT Propionyl-CoA carboxylase beta chain, mitochondrial			1
	P07872	sp|P07872|ACOX1_RAT Peroxisomal acyl-coenzyme A oxidase 1 OS=Rattus no	1
	P09034	sp|P09034|ASSY_RAT Argininosuccinate synthase OS=Rattus norvegicus GN=			1
	P09414	sp|P09414|NFIA_RAT Nuclear factor 1 A-type OS=Rattus norvegicus GN=Nfi	1
	P10687	sp|P10687|PLCB1_RAT 1-phosphatidylinositol-4,5-bisphosphate phosphodie	1
	P10760	sp|P10760|SAHH_RAT Adenosylhomocysteinase OS=Rattus norvegicus GN=Ahcy			1
	P11348	sp|P11348|DHPR_RAT Dihydropteridine reductase OS=Rattus norvegicus GN=			1
	P11442	sp|P11442|CLH_RAT Clathrin heavy chain 1 OS=Rattus norvegicus GN=Cltc			1
	P12788	sp|P12788|TRY4_RAT Trypsin-4 OS=Rattus norvegicus GN=Try4 PE=2 SV=1	1
	P13086	sp|P13086|SUCA_RAT Succinyl-CoA ligase [GDP-forming] subunit alpha, mi	1
	P13803	sp|P13803|ETFA_RAT Electron transfer flavoprotein subunit alpha, mitoc			1
	P14056	sp|P14056|ARAF_RAT A-Raf proto-oncogene serine/threonine-protein kinas	1
	P14882	sp|P14882|PCCA_RAT Propionyl-CoA carboxylase alpha chain, mitochondria			1
	P15146	sp|P15146|MAP2_RAT Microtubule-associated protein 2 OS=Rattus norvegic	1
	P15999	sp|P15999|ATPA_RAT ATP synthase subunit alpha, mitochondrial OS=Rattus	1
	P16617	sp|P16617|PGK1_RAT Phosphoglycerate kinase 1 OS=Rattus norvegicus GN=P			1
	P18395	sp|P18395|CSDE1_RAT Cold shock domain-containing protein E1 OS=Rattus	1
	P20059	sp|P20059|HEMO_RAT Hemopexin OS=Rattus norvegicus GN=Hpx PE=1 SV=3			1
	P20611	sp|P20611|PPAL_RAT Lysosomal acid phosphatase OS=Rattus norvegicus GN=			1
	P20650	sp|P20650|PPM1A_RAT Protein phosphatase 1A OS=Rattus norvegicus GN=Ppm			1
	P22791	sp|P22791|HMCS2_RAT Hydroxymethylglutaryl-CoA synthase, mitochondrial			1
	P23457	sp|P23457|DIDH_RAT 3-alpha-hydroxysteroid dehydrogenase OS=Rattus norv				1
	P24473	sp|P24473|GSTK1_RAT Glutathione S-transferase kappa 1 OS=Rattus norveg	1
	P25113	sp|P25113|PGAM1_RAT Phosphoglycerate mutase 1 OS=Rattus norvegicus GN=			1
	P29995	sp|P29995|ITPR2_RAT Inositol 1,4,5-trisphosphate receptor type 2 OS=Ra	1
	P30009	sp|P30009|MARCS_RAT Myristoylated alanine-rich C-kinase substrate OS=R	1
	P30277	sp|P30277|CCNB1_RAT G2/mitotic-specific cyclin-B1 OS=Rattus norvegicus			1
	P30890	sp|P30890|NSP5_ROTGI Non-structural protein 5 OS=Rotavirus B (isolate			1
	P32821	sp|P32821|TRYA_RAT Trypsin V-A OS=Rattus norvegicus PE=2 SV=1				1
	P36876	sp|P36876|2ABA_RAT Serine/threonine-protein phosphatase 2A 55 kDa regu			1
	P40112	sp|P40112|PSB3_RAT Proteasome subunit beta type-3 OS=Rattus norvegicus	1
	P48037	sp|P48037|ANXA6_RAT Annexin A6 OS=Rattus norvegicus GN=Anxa6 PE=1 SV=2			1
	P49653	sp|P49653|P2RX2_RAT P2X purinoceptor 2 OS=Rattus norvegicus GN=P2rx2 P			1
	P51577	sp|P51577|P2RX4_RAT P2X purinoceptor 4 OS=Rattus norvegicus GN=P2rx4 P				1
	P51635	sp|P51635|AK1A1_RAT Alcohol dehydrogenase [NADP+] OS=Rattus norvegicus			1
	P52303	sp|P52303|AP1B1_RAT AP-1 complex subunit beta-1 OS=Rattus norvegicus G	1
	P57093	sp|P57093|PAHX_RAT Phytanoyl-CoA dioxygenase, peroxisomal OS=Rattus no	1
	P60669	sp|P60669|PKHA4_RAT Pleckstrin homology domain-containing family A mem				1
	P61943	sp|P61943|SIA10_RAT Type 2 lactosamine alpha-2,3-sialyltransferase OS=			1
	P62138	sp|P62138|PP1A_RAT Serine/threonine-protein phosphatase PP1-alpha cata	1
	P62250	sp|P62250|RS16_RAT 40S ribosomal protein S16 OS=Rattus norvegicus GN=R	1
	P62703	sp|P62703|RS4X_RAT 40S ribosomal protein S4, X isoform OS=Rattus norve	1
	P62738	sp|P62738|ACTA_RAT Actin, aortic smooth muscle OS=Rattus norvegicus GN	1
	P62752	sp|P62752|RL23A_RAT 60S ribosomal protein L23a OS=Rattus norvegicus GN	1
	P62755	sp|P62755|RS6_RAT 40S ribosomal protein S6 OS=Rattus norvegicus GN=Rps	1
	P63039	sp|P63039|CH60_RAT 60 kDa heat shock protein, mitochondrial OS=Rattus			1
	P63086	sp|P63086|MK01_RAT Mitogen-activated protein kinase 1 OS=Rattus norveg	1
	P63174	sp|P63174|RL38_RAT 60S ribosomal protein L38 OS=Rattus norvegicus GN=R	1
	P68403	sp|P68403|KPCB_RAT Protein kinase C beta type OS=Rattus norvegicus GN=	1
	P70473	sp|P70473|AMACR_RAT Alpha-methylacyl-CoA racemase OS=Rattus norvegicus			1
	P70498	sp|P70498|PLD2_RAT Phospholipase D2 OS=Rattus norvegicus GN=Pld2 PE=1			1
	P70611	sp|P70611|DOC2A_RAT Double C2-like domain-containing protein alpha OS=			1
	P70673	sp|P70673|IRK11_RAT ATP-sensitive inward rectifier potassium channel 1				1
	P81795	sp|P81795|IF2G_RAT Eukaryotic translation initiation factor 2 subunit	1
	P84092	sp|P84092|AP2M1_RAT AP-2 complex subunit mu-1 OS=Rattus norvegicus GN=	1
	P85108	sp|P85108|TBB2A_RAT Tubulin beta-2A chain OS=Rattus norvegicus GN=Tubb	1
	P85972	sp|P85972|VINC_RAT Vinculin OS=Rattus norvegicus GN=Vcl PE=1 SV=1	1
	P97573	sp|P97573|SHIP1_RAT Phosphatidylinositol-3,4,5-trisphosphate 5-phospha			1
	P97609	sp|P97609|HAIR_RAT Protein hairless OS=Rattus norvegicus GN=Hr PE=2 SV			1
	P97846	sp|P97846|CNTP1_RAT Contactin-associated protein 1 OS=Rattus norvegicu			1
	P97849	sp|P97849|S27A1_RAT Long-chain fatty acid transport protein 1 OS=Rattu	1
	P97852	sp|P97852|DHB4_RAT Peroxisomal multifunctional enzyme type 2 OS=Rattus	1
	Q00900	sp|Q00900|ZEP2_RAT Human immunodeficiency virus type I enhancer-bindin			1
	Q03248	sp|Q03248|BUP1_RAT Beta-ureidopropionase OS=Rattus norvegicus GN=Upb1			1
	Q05683	sp|Q05683|DCE2_RAT Glutamate decarboxylase 2 OS=Rattus norvegicus GN=G			1
	Q08849	sp|Q08849|STX3_RAT Syntaxin-3 OS=Rattus norvegicus GN=Stx3 PE=2 SV=1			1
	Q09429	sp|Q09429|ABCC8_RAT ATP-binding cassette transporter sub-family C memb			1
	Q2TGJ1	sp|Q2TGJ1|ZDH18_RAT Palmitoyltransferase ZDHHC18 OS=Rattus norvegicus			1
	Q32PY6	sp|Q32PY6|CA059_RAT UPF0486 protein C1orf59 homolog OS=Rattus norvegic	1
	Q3T1I3	sp|Q3T1I3|USBP1_RAT USH1C-binding protein 1 OS=Rattus norvegicus GN=Us				1
	Q497B0	sp|Q497B0|NIT2_RAT Nitrilase homolog 2 OS=Rattus norvegicus GN=Nit2 PE			1
	Q499N5	sp|Q499N5|ACSF2_RAT Acyl-CoA synthetase family member 2, mitochondrial	1
	Q4KLH3	sp|Q4KLH3|OGRL1_RAT Opioid growth factor receptor-like protein 1 OS=Ra			1
	Q4QQV8	sp|Q4QQV8|CHMP5_RAT Charged multivesicular body protein 5 OS=Rattus no			1
	Q4V8G7	sp|Q4V8G7|CENPU_RAT Centromere protein U OS=Rattus norvegicus GN=Mlf1i				1
	Q58FK9	sp|Q58FK9|KAT3_RAT Kynurenine--oxoglutarate transaminase 3 OS=Rattus n			1
	Q5FVN1	sp|Q5FVN1|STBD1_RAT Starch-binding domain-containing protein 1 OS=Ratt			1
	Q5FWT1	sp|Q5FWT1|FA98A_RAT Protein FAM98A OS=Rattus norvegicus GN=Fam98a PE=2	1
	Q5GF25	sp|Q5GF25|MANEA_RAT Glycoprotein endo-alpha-1,2-mannosidase OS=Rattus	1
	Q5M7W4	sp|Q5M7W4|TMC5_RAT Transmembrane channel-like protein 5 OS=Rattus norv				1
	Q5M883	sp|Q5M883|CLIC2_RAT Chloride intracellular channel protein 2 OS=Rattus				1
	Q5RK27	sp|Q5RK27|S12A7_RAT Solute carrier family 12 member 7 OS=Rattus norveg	1
	Q5RKH1	sp|Q5RKH1|PRP4B_RAT Serine/threonine-protein kinase PRP4 homolog OS=Ra			1
	Q5XI55	sp|Q5XI55|NGLY1_RAT Peptide-N(4)-(N-acetyl-beta-glucosaminyl)asparagin			1
	Q5XIC4	sp|Q5XIC4|SPG21_RAT Maspardin OS=Rattus norvegicus GN=Spg21 PE=2 SV=1			1
	Q5XIM9	sp|Q5XIM9|TCPB_RAT T-complex protein 1 subunit beta OS=Rattus norvegic	1
	Q62770	sp|Q62770|UN13C_RAT Protein unc-13 homolog C OS=Rattus norvegicus GN=U				1
	Q62920	sp|Q62920|PDLI5_RAT PDZ and LIM domain protein 5 OS=Rattus norvegicus			1
	Q62969	sp|Q62969|PTGIS_RAT Prostacyclin synthase OS=Rattus norvegicus GN=Ptgi			1
	Q63081	sp|Q63081|PDIA6_RAT Protein disulfide-isomerase A6 OS=Rattus norvegicu			1
	Q63100	sp|Q63100|DC1I1_RAT Cytoplasmic dynein 1 intermediate chain 1 OS=Rattu				1
	Q63416	sp|Q63416|ITIH3_RAT Inter-alpha-trypsin inhibitor heavy chain H3 OS=Ra			1
	Q63622	sp|Q63622|DLG2_RAT Disks large homolog 2 OS=Rattus norvegicus GN=Dlg2	1
	Q63639	sp|Q63639|AL1A2_RAT Retinal dehydrogenase 2 OS=Rattus norvegicus GN=Al			1
	Q63716	sp|Q63716|PRDX1_RAT Peroxiredoxin-1 OS=Rattus norvegicus GN=Prdx1 PE=1	1
	Q63755	sp|Q63755|PRDM2_RAT PR domain zinc finger protein 2 OS=Rattus norvegic	1
	Q641Y8	sp|Q641Y8|DDX1_RAT ATP-dependent RNA helicase DDX1 OS=Rattus norvegicu	1
	Q64380	sp|Q64380|SARDH_RAT Sarcosine dehydrogenase, mitochondrial OS=Rattus n			1
	Q64595	sp|Q64595|KGP2_RAT cGMP-dependent protein kinase 2 OS=Rattus norvegicu	1
	Q66HD0	sp|Q66HD0|ENPL_RAT Endoplasmin OS=Rattus norvegicus GN=Hsp90b1 PE=1 SV			1
	Q673L6	sp|Q673L6|TERT_RAT Telomerase reverse transcriptase OS=Rattus norvegic	1
	Q68FR2	sp|Q68FR2|BIN2_RAT Bridging integrator 2 OS=Rattus norvegicus GN=Bin2	1
	Q6AYM2	sp|Q6AYM2|TEKT2_RAT Tektin-2 OS=Rattus norvegicus GN=Tekt2 PE=2 SV=1			1
	Q6DGG1	sp|Q6DGG1|ABHEB_RAT Abhydrolase domain-containing protein 14B OS=Rattu			1
	Q6MG08	sp|Q6MG08|ABCF1_RAT ATP-binding cassette sub-family F member 1 OS=Ratt	1
	Q6P502	sp|Q6P502|TCPG_RAT T-complex protein 1 subunit gamma OS=Rattus norvegi	1
	Q6P6V0	sp|Q6P6V0|G6PI_RAT Glucose-6-phosphate isomerase OS=Rattus norvegicus			1
	Q761X5	sp|Q761X5|UNC5C_RAT Netrin receptor UNC5C OS=Rattus norvegicus GN=Unc5			1
	Q811U3	sp|Q811U3|RB6I2_RAT ELKS/RAB6-interacting/CAST family member 1 OS=Ratt			1
	Q8CG45	sp|Q8CG45|ARK72_RAT Aflatoxin B1 aldehyde reductase member 2 OS=Rattus			1
	Q8VI60	sp|Q8VI60|SULF1_RAT Extracellular sulfatase Sulf-1 OS=Rattus norvegicu			1
	Q920F5	sp|Q920F5|DCMC_RAT Malonyl-CoA decarboxylase, mitochondrial OS=Rattus			1
	Q99456	sp|Q99456|K1C12_HUMAN Keratin, type I cytoskeletal 12 OS=Homo sapiens			1
	Q99JD2	sp|Q99JD2|TEKT1_RAT Tektin-1 OS=Rattus norvegicus GN=Tekt1 PE=2 SV=1			1
	Q9EPI8	sp|Q9EPI8|MTERF_RAT Transcription termination factor, mitochondrial OS			1
	Q9ERC5	sp|Q9ERC5|OTOF_RAT Otoferlin OS=Rattus norvegicus GN=Otof PE=1 SV=2	1
	Q9ESV6	sp|Q9ESV6|G3PT_RAT Glyceraldehyde-3-phosphate dehydrogenase, testis-sp			1
	Q9JI66	sp|Q9JI66|S4A4_RAT Electrogenic sodium bicarbonate cotransporter 1 OS=			1
	Q9JJ79	sp|Q9JJ79|DYHC2_RAT Cytoplasmic dynein 2 heavy chain 1 OS=Rattus norve	1
	Q9JLA3	sp|Q9JLA3|UGGG1_RAT UDP-glucose:glycoprotein glucosyltransferase 1 OS=	1
	Q9JLJ3	sp|Q9JLJ3|AL9A1_RAT 4-trimethylaminobutyraldehyde dehydrogenase OS=Rat			1
	Q9QY17	sp|Q9QY17|PACN2_RAT Protein kinase C and casein kinase substrate in ne	1
	Q9QYM2	sp|Q9QYM2|PARG_RAT Poly(ADP-ribose) glycohydrolase OS=Rattus norvegicu	1
	Q9R063	sp|Q9R063|PRDX5_RAT Peroxiredoxin-5, mitochondrial OS=Rattus norvegicu			1
	Q9R0L4	sp|Q9R0L4|CAND2_RAT Cullin-associated NEDD8-dissociated protein 2 OS=R				1
	Q9R1N3	sp|Q9R1N3|S4A7_RAT Sodium bicarbonate cotransporter 3 OS=Rattus norveg	1
	Q9WVK7	sp|Q9WVK7|HCDH_RAT Hydroxyacyl-coenzyme A dehydrogenase, mitochondrial			1
	Q9Z2J4	sp|Q9Z2J4|NEXN_RAT Nexilin OS=Rattus norvegicus GN=Nexn PE=1 SV=1			1
	A1A5S1	tr|A1A5S1|A1A5S1_RAT PRP6 pre-mRNA splicing factor 6 homolog (S. cerev				1
	A9CMA7	tr|A9CMA7|A9CMA7_RAT LOC304758 protein OS=Rattus norvegicus GN=Ccnt2 P	1
	B0BN46	tr|B0BN46|B0BN46_RAT Grhpr protein OS=Rattus norvegicus GN=Grhpr PE=2			1
	B0BN81	tr|B0BN81|B0BN81_RAT Ribosomal protein S5, isoform CRA_b OS=Rattus nor	1
	B0BNM6	tr|B0BNM6|B0BNM6_RAT LOC683402 protein OS=Rattus norvegicus GN=LOC6834	1
	B0FSZ9	tr|B0FSZ9|B0FSZ9_MALLO Brca1 (Fragment) OS=Malacomys longipes GN=Brca1	1
	B1WBY4	tr|B1WBY4|B1WBY4_RAT Ndc80 protein OS=Rattus norvegicus GN=Ndc80 PE=2			1
	B1WBZ3	tr|B1WBZ3|B1WBZ3_RAT Ccdc123 protein OS=Rattus norvegicus GN=RGD131173			1
	B1WC34	tr|B1WC34|B1WC34_RAT Protein kinase C substrate 80K-H OS=Rattus norveg			1
	B1WC59	tr|B1WC59|B1WC59_RAT Exostoses (Multiple)-like 2, isoform CRA_a OS=Rat			1
	B2GV26	tr|B2GV26|B2GV26_RAT LOC304239 protein (Fragment) OS=Rattus norvegicus				1
	B2RZD4	tr|B2RZD4|B2RZD4_RAT RCG28883, isoform CRA_b OS=Rattus norvegicus GN=R	1
	B2RZD5	tr|B2RZD5|B2RZD5_RAT RCG41580, isoform CRA_a OS=Rattus norvegicus GN=R	1
	B3DMA2	tr|B3DMA2|B3DMA2_RAT Acyl-Coenzyme A dehydrogenase family, member 11 O	1
	B5DEH6	tr|B5DEH6|B5DEH6_RAT Atp13a2 protein OS=Rattus norvegicus GN=Atp13a2 P			1
	B5DF12	tr|B5DF12|B5DF12_RAT Sf3b3 protein (Fragment) OS=Rattus norvegicus GN=			1
	B5DFE0	tr|B5DFE0|B5DFE0_RAT Mpp6 protein OS=Rattus norvegicus GN=Mpp6 PE=2 SV	1
	O35812	tr|O35812|O35812_RAT PHEX protein OS=Rattus norvegicus GN=Phex PE=2 SV	1
	O35816	tr|O35816|O35816_RAT Sodium myo-inositol transporter (Fragment) OS=Rat				1
	P70535	tr|P70535|P70535_RAT TMDC IV protein OS=Rattus norvegicus GN=Adam6 PE=	1
	Q3B8P7	tr|Q3B8P7|Q3B8P7_RAT Similar to Protein C6orf203 OS=Rattus norvegicus				1
	Q496Z1	tr|Q496Z1|Q496Z1_RAT Bicaudal D homolog 2 (Drosophila) OS=Rattus norve	1
	Q4KLM9	tr|Q4KLM9|Q4KLM9_RAT Asparaginyl-tRNA synthetase OS=Rattus norvegicus	1
	Q4V8F6	tr|Q4V8F6|Q4V8F6_RAT Pcbp2 protein OS=Rattus norvegicus GN=Pcbp2 PE=2	1
	Q4V8J6	tr|Q4V8J6|Q4V8J6_RAT YTH domain family, member 1 OS=Rattus norvegicus	1
	Q562C3	tr|Q562C3|Q562C3_RAT Glycine C-acetyltransferase (2-amino-3-ketobutyra	1
	Q566E4	tr|Q566E4|Q566E4_RAT Heterogeneous nuclear ribonucleoprotein R OS=Ratt	1
	Q5I0E7	tr|Q5I0E7|Q5I0E7_RAT Transmembrane emp24 protein transport domain cont				1
	Q5I0H2	tr|Q5I0H2|Q5I0H2_RAT Eprs protein (Fragment) OS=Rattus norvegicus GN=E	1
	Q5I2Z0	tr|Q5I2Z0|Q5I2Z0_RAT Syndapin III OS=Rattus norvegicus GN=Pacsin3 PE=2	1
	Q5PQM1	tr|Q5PQM1|Q5PQM1_RAT Splicing factor, arginine/serine-rich 6 OS=Rattus	1
	Q5RK26	tr|Q5RK26|Q5RK26_RAT Polr3a protein (Fragment) OS=Rattus norvegicus GN				1
	Q5U4E5	tr|Q5U4E5|Q5U4E5_RAT Beta-transducin repeat containing OS=Rattus norve	1
	Q5UT80	tr|Q5UT80|Q5UT80_RAT MHC class II antigen OS=Rattus norvegicus GN=RT1-	1
	Q5XIQ6	tr|Q5XIQ6|Q5XIQ6_RAT TRM2 tRNA methyltransferase 2 homolog A (S. cerev	1
	Q68FT8	tr|Q68FT8|Q68FT8_RAT Serine (Or cysteine) peptidase inhibitor, clade F			1
	Q6AY21	tr|Q6AY21|Q6AY21_RAT GTPase activating protein (SH3 domain) binding pr	1
	Q6AYR0	tr|Q6AYR0|Q6AYR0_RAT Homogentisate 1, 2-dioxygenase OS=Rattus norvegic			1
	Q6P6T9	tr|Q6P6T9|Q6P6T9_RAT Karyopherin (Importin) alpha 2 OS=Rattus norvegic	1
	Q6TXF2	tr|Q6TXF2|Q6TXF2_RAT LRRGT00047 OS=Rattus norvegicus PE=2 SV=1	1
	Q7M6Y8	tr|Q7M6Y8|Q7M6Y8_RAT Putative uncharacterized protein OS=Rattus norveg	1
	Q7TPK7	tr|Q7TPK7|Q7TPK7_RAT Ac2-048 OS=Rattus norvegicus PE=2 SV=1				1
	Q80WM6	tr|Q80WM6|Q80WM6_RAT 2',5'-oligoisoadenylate synthetase-dependent ribo				1
	Q9EPJ2	tr|Q9EPJ2|Q9EPJ2_RAT Metalloprotease/disintegrin (Fragment) OS=Rattus	1
	Q9Z0V5	tr|Q9Z0V5|Q9Z0V5_RAT PRx IV OS=Rattus norvegicus GN=Prdx4 PE=2 SV=1			1
